# Supplementary material for: The c-Myc-regulated lncRNA NEAT1 and paraspeckles modulate imatinib-induced apoptosis in CML cells
Source: Mol Cancer. 2018 Aug 28;17:130. doi: 10.1186/s12943-018-0884-z (PMC6114538; doi:10.1186/s12943-018-0884-z)
Supplement: Supplementary file 1 — Table S1. LncRNA gene expression level in CML and the healthy donor. (XLSX 43 kb) [file 12943_2018_884_MOESM1_ESM.xlsx]

## Sheet: Table S1
Table S1.lncRNA gene expression level in CML and the healthy donor
cuff_transid	ref_transid	cuff_geneid	ref_geneid	ref_genename	N_FPKM	L_FPKM	log2(L/N)	up-or-down	p_value	q_value	Description
TCONS_00231672	-	XLOC_071092	-	-	0	0.916524	inf	up	5e-05	0.00307916	-
TCONS_00229479	-	XLOC_070166	-	-	0.0830809	1.31045	3.9794	up	0.0004	0.0172726	-
TCONS_00229078	-	XLOC_070006	-	-	0.717499	0	#NAME?	down	0.0002	0.00997868	-
TCONS_00228717	ENST00000602507	XLOC_069872	ENSG00000270069	MIR222HG	2.46754	11.9383	2.27445	up	5e-05	0.00307916	-
TCONS_00228024	-	XLOC_069584	-	-	0.593992	0	#NAME?	down	5e-05	0.00307916	-
TCONS_00226590	-	XLOC_069012	-	-	0	1.08088	inf	up	5e-05	0.00307916	-
TCONS_00226569	-	XLOC_068996	-	-	0.718976	0	#NAME?	down	5e-05	0.00307916	-
TCONS_00226414	-	XLOC_068941	-	-	0	1.41592	inf	up	0.00015	0.00797198	-
TCONS_00226413	-	XLOC_068940	-	-	0	1.00626	inf	up	5e-05	0.00307916	-
TCONS_00226271	-	XLOC_068898	-	-	0	0.556129	inf	up	5e-05	0.00307916	-
TCONS_00226083	-	XLOC_068788	-	-	0.621616	0	#NAME?	down	5e-05	0.00307916	-
TCONS_00226081	-	XLOC_068786	-	-	0.54646	0	#NAME?	down	5e-05	0.00307916	-
TCONS_00226058	-	XLOC_068763	-	-	0.609336	0	#NAME?	down	5e-05	0.00307916	-
TCONS_00224615	-	XLOC_068095	-	-	0	0.622312	inf	up	5e-05	0.00307916	-
TCONS_00224176	-	XLOC_067894	-	-	0	0.823695	inf	up	5e-05	0.00307916	-
TCONS_00223859	ENST00000387314	XLOC_067758	ENSG00000210049	MT-TF	95.5474	218.836	1.19556	up	5e-05	0.00307916	-
TCONS_00222681	-	XLOC_067436	-	-	0	1.01736	inf	up	0.00025	0.011877	-
TCONS_00222626	-	XLOC_067419	-	-	0.624588	0	#NAME?	down	5e-05	0.00307916	-
TCONS_00222300	-	XLOC_067280	-	-	0.0618539	0.778324	3.65343	up	0.00025	0.011877	-
TCONS_00222298	-	XLOC_067278	-	-	0	1.31982	inf	up	0.00025	0.011877	-
TCONS_00221516	-	XLOC_066971	-	-	0	0.565301	inf	up	5e-05	0.00307916	-
TCONS_00221477	-	XLOC_066937	-	-	0.989669	0	#NAME?	down	0.00015	0.00797198	-
TCONS_00221381	-	XLOC_066900	-	-	0	0.555962	inf	up	5e-05	0.00307916	-
TCONS_00221380	-	XLOC_066899	-	-	0	0.559153	inf	up	5e-05	0.00307916	-
TCONS_00221238	-	XLOC_066843	-	-	0	0.797229	inf	up	0.00025	0.011877	-
TCONS_00221173	ENST00000417843	XLOC_066802	ENSG00000225411	RP11-764K9.1	0.376731	1.6018	2.08809	up	0.0007	0.0270546	-
TCONS_00220420	-	XLOC_066490	-	-	0.848591	0	#NAME?	down	5e-05	0.00307916	-
TCONS_00219758	-	XLOC_066262	-	-	0	0.558844	inf	up	5e-05	0.00307916	-
TCONS_00217920	-	XLOC_065767	-	-	0	0.741657	inf	up	5e-05	0.00307916	-
TCONS_00217391	-	XLOC_065535	-	-	0.643903	0	#NAME?	down	5e-05	0.00307916	-
TCONS_00217388	-	XLOC_065532	-	-	0.714047	0	#NAME?	down	5e-05	0.00307916	-
TCONS_00217382	-	XLOC_065526	-	-	0.732947	0	#NAME?	down	0.0001	0.00563675	-
TCONS_00217379	-	XLOC_065523	-	-	0.734848	0	#NAME?	down	5e-05	0.00307916	-
TCONS_00217368	-	XLOC_065512	-	-	0.638989	0	#NAME?	down	0.0001	0.00563675	-
TCONS_00217314	-	XLOC_065460	-	-	0.862215	0	#NAME?	down	5e-05	0.00307916	-
TCONS_00217309	-	XLOC_065455	-	-	0.574129	0	#NAME?	down	5e-05	0.00307916	-
TCONS_00217306	-	XLOC_065452	-	-	0.607463	0	#NAME?	down	0.0003	0.0137744	-
TCONS_00217303	-	XLOC_065449	-	-	0.760594	0	#NAME?	down	5e-05	0.00307916	-
TCONS_00217302	-	XLOC_065448	-	-	0.87146	0	#NAME?	down	0.00015	0.00797198	-
TCONS_00217296	-	XLOC_065442	-	-	0.683756	0	#NAME?	down	5e-05	0.00307916	-
TCONS_00216587	-	XLOC_065072	-	-	0	0.925156	inf	up	0.00015	0.00797198	-
TCONS_00216241	-	XLOC_064959	-	-	0	0.778429	inf	up	0.00025	0.011877	-
TCONS_00216181	-	XLOC_064926	-	-	0.829767	0	#NAME?	down	5e-05	0.00307916	-
TCONS_00215923	-	XLOC_064820	-	-	0	0.653402	inf	up	5e-05	0.00307916	-
TCONS_00214653	-	XLOC_064526	-	-	0.7156	0	#NAME?	down	0.0001	0.00563675	-
TCONS_00214565	ENST00000500989	XLOC_064492	ENSG00000245164	LINC00861	3.66914	0.951693	-1.94687	down	0.0002	0.00997868	-
TCONS_00214559	-	XLOC_064489	-	-	1.07903	0.128081	-3.07461	down	0.00145	0.0472129	-
TCONS_00214556	ENST00000383968	XLOC_064486	ENSG00000206695	RNU6-442P	0.953182	0.078444	-3.60302	down	0.00045	0.0190796	-
TCONS_00213541	ENST00000623616	XLOC_064162	ENSG00000248858	FLJ46284	0.18391	1.13477	2.62533	up	5e-05	0.00307916	-
TCONS_00212603	-	XLOC_063848	-	-	0.675388	0.0670878	-3.33159	down	0.0011	0.0384206	-
TCONS_00212009	ENST00000521989	XLOC_063653	ENSG00000253414	RP11-150O12.6	0	1.10955	inf	up	5e-05	0.00307916	-
TCONS_00210931	-	XLOC_063303	-	-	0	0.597292	inf	up	5e-05	0.00307916	-
TCONS_00209963	-	XLOC_062942	-	-	0.60258	0	#NAME?	down	0.0003	0.0137744	-
TCONS_00209906	ENST00000607393	XLOC_062926	ENSG00000272043	RP11-44N11.3	8.65223	2.3872	-1.85775	down	0.00025	0.011877	-
TCONS_00209640	-	XLOC_062738	-	-	0	0.618528	inf	up	5e-05	0.00307916	-
TCONS_00209574	-	XLOC_062707	-	-	0	0.585459	inf	up	5e-05	0.00307916	-
TCONS_00209567	-	XLOC_062700	-	-	0	0.645456	inf	up	5e-05	0.00307916	-
TCONS_00208977	-	XLOC_062508	-	-	0	0.646643	inf	up	0.0001	0.00563675	-
TCONS_00208845	-	XLOC_062439	-	-	0.595121	0	#NAME?	down	5e-05	0.00307916	-
TCONS_00208629	-	XLOC_062348	-	-	0	0.838349	inf	up	5e-05	0.00307916	-
TCONS_00208625	ENST00000607397	XLOC_062344	ENSG00000271966	RP11-7F18.2	1.03758	8.55015	3.04273	up	5e-05	0.00307916	-
TCONS_00208440	-	XLOC_062301	-	-	1.05841	0	#NAME?	down	0.0005	0.0207509	-
TCONS_00208260	-	XLOC_062235	-	-	0.569279	0	#NAME?	down	5e-05	0.00307916	-
TCONS_00207305	-	XLOC_061950	-	-	1.12154	0.127852	-3.13294	down	0.0011	0.0384206	-
TCONS_00206186	-	XLOC_061572	-	-	0	0.59044	inf	up	5e-05	0.00307916	-
TCONS_00205866	ENST00000408580	XLOC_061457	ENSG00000221507	RNU6ATAC40P	0.823093	0.168907	-2.28482	down	0.0006	0.0240614	-
TCONS_00205099	-	XLOC_061206	-	-	0.552634	0	#NAME?	down	5e-05	0.00307916	-
TCONS_00204694	-	XLOC_061071	-	-	0.794112	0	#NAME?	down	5e-05	0.00307916	-
TCONS_00203675	-	XLOC_060848	-	-	0	1.39156	inf	up	0.00025	0.011877	-
TCONS_00202328	-	XLOC_060422	-	-	0	0.685506	inf	up	5e-05	0.00307916	-
TCONS_00202327	-	XLOC_060421	-	-	0	0.628427	inf	up	5e-05	0.00307916	-
TCONS_00202320	-	XLOC_060414	-	-	0	0.589387	inf	up	5e-05	0.00307916	-
TCONS_00202319	-	XLOC_060413	-	-	0	0.550526	inf	up	5e-05	0.00307916	-
TCONS_00202317	-	XLOC_060411	-	-	0	0.912535	inf	up	0.00045	0.0190796	-
TCONS_00202298	-	XLOC_060392	-	-	0	0.557957	inf	up	5e-05	0.00307916	-
TCONS_00202296	-	XLOC_060390	-	-	0	0.974045	inf	up	5e-05	0.00307916	-
TCONS_00202295	-	XLOC_060389	-	-	0	0.852081	inf	up	5e-05	0.00307916	-
TCONS_00201908	ENST00000390735	XLOC_060237	ENSG00000212024	MIR550A3	0.375753	2.24063	2.57605	up	0.0004	0.0172726	-
TCONS_00201045	-	XLOC_059915	-	-	0	1.12588	inf	up	0.0001	0.00563675	-
TCONS_00195770	-	XLOC_058289	-	-	0	1.2077	inf	up	5e-05	0.00307916	-
TCONS_00195276	ENST00000445345	XLOC_058139	ENSG00000225981	AC102953.4	0	0.639442	inf	up	0.00125	0.0424141	-
TCONS_00195172	-	XLOC_058106	-	-	9.02308	0	#NAME?	down	5e-05	0.00307916	-
TCONS_00194848	-	XLOC_058000	-	-	0.608009	0.0962962	-2.65854	down	0.0015	0.0483633	-
TCONS_00194734	-	XLOC_057918	-	-	0.811037	0	#NAME?	down	0.0001	0.00563675	-
TCONS_00194733	-	XLOC_057917	-	-	0.613851	0	#NAME?	down	0.00025	0.011877	-
TCONS_00194708	-	XLOC_057892	-	-	0.576821	0	#NAME?	down	5e-05	0.00307916	-
TCONS_00194345	-	XLOC_057759	-	-	0	0.781481	inf	up	5e-05	0.00307916	-
TCONS_00194336	-	XLOC_057750	-	-	0	0.557401	inf	up	5e-05	0.00307916	-
TCONS_00194328	-	XLOC_057742	-	-	0	0.567171	inf	up	5e-05	0.00307916	-
TCONS_00194079	-	XLOC_057678	-	-	0	1.12319	inf	up	5e-05	0.00307916	-
TCONS_00193776	ENST00000625799	XLOC_057572	ENSG00000281248	RP11-325O24.6	0.6883	0	#NAME?	down	5e-05	0.00307916	-
TCONS_00193702	-	XLOC_057550	-	-	0	0.602903	inf	up	5e-05	0.00307916	-
TCONS_00193700	-	XLOC_057548	-	-	0	0.729528	inf	up	5e-05	0.00307916	-
TCONS_00193506	ENST00000434296	XLOC_057454	ENSG00000227502	LINC01268	0.268641	10.5898	5.30086	up	5e-05	0.00307916	-
TCONS_00193503	-	XLOC_057451	-	-	0	0.863086	inf	up	0.0001	0.00563675	-
TCONS_00193211	-	XLOC_057375	-	-	0	1.10489	inf	up	5e-05	0.00307916	-
TCONS_00192713	-	XLOC_057214	-	-	0	0.819486	inf	up	5e-05	0.00307916	-
TCONS_00192712	-	XLOC_057213	-	-	0	1.14854	inf	up	0.00015	0.00797198	-
TCONS_00191612	-	XLOC_056737	-	-	0	0.633465	inf	up	5e-05	0.00307916	-
TCONS_00191608	-	XLOC_056733	-	-	0	0.821571	inf	up	0.00035	0.0155963	-
TCONS_00190671	ENST00000607476	XLOC_056517	ENSG00000272540	XXbac-BPG252P9.9	29.0397	127.441	2.13373	up	0.0007	0.0270546	-
TCONS_00190292	-	XLOC_056345	-	-	21.203	3.45522	-2.61742	down	0.0011	0.0384206	-
TCONS_00189803	-	XLOC_056158	-	-	0	0.679009	inf	up	5e-05	0.00307916	-
TCONS_00189624	-	XLOC_056085	-	-	0	0.665117	inf	up	5e-05	0.00307916	-
TCONS_00189562	-	XLOC_056048	-	-	1.06742	0	#NAME?	down	5e-05	0.00307916	-
TCONS_00188711	-	XLOC_055761	-	-	0	1.30307	inf	up	5e-05	0.00307916	-
TCONS_00188106	-	XLOC_055514	-	-	0	0.981908	inf	up	5e-05	0.00307916	-
TCONS_00188096	-	XLOC_055504	-	-	0	0.613411	inf	up	0.0001	0.00563675	-
TCONS_00188091	ENST00000364516	XLOC_055500	ENSG00000201386	RNU6-1163P	0	0.596251	inf	up	5e-05	0.00307916	-
TCONS_00188078	-	XLOC_055488	-	-	0	0.87888	inf	up	5e-05	0.00307916	-
TCONS_00188075	-	XLOC_055485	-	-	0	1.03026	inf	up	0.00115	0.0398599	-
TCONS_00187817	-	XLOC_055379	-	-	0	0.740308	inf	up	5e-05	0.00307916	-
TCONS_00187770	-	XLOC_055354	-	-	0	0.651593	inf	up	5e-05	0.00307916	-
TCONS_00187289	ENST00000445310	XLOC_055109	ENSG00000233844	KCNQ5-IT1	0.857284	3.90006	2.18565	up	0.0002	0.00997868	-
TCONS_00186805	-	XLOC_054934	-	-	0	0.714695	inf	up	5e-05	0.00307916	-
TCONS_00186789	-	XLOC_054918	-	-	0	0.63364	inf	up	0.0001	0.00563675	-
TCONS_00186787	-	XLOC_054916	-	-	0	0.587551	inf	up	5e-05	0.00307916	-
TCONS_00186784	-	XLOC_054913	-	-	0	0.63878	inf	up	5e-05	0.00307916	-
TCONS_00186782	-	XLOC_054911	-	-	0	1.69915	inf	up	0.00025	0.011877	-
TCONS_00186019	-	XLOC_054694	-	-	4.86709	0.897423	-2.4392	down	5e-05	0.00307916	-
TCONS_00182686	-	XLOC_053672	-	-	2.14626	0	#NAME?	down	5e-05	0.00307916	-
TCONS_00181598	-	XLOC_053351	-	-	0	1.1766	inf	up	5e-05	0.00307916	-
TCONS_00181248	ENST00000513626	XLOC_053188	ENSG00000248323	LUCAT1	22.1812	3.68775	-2.58853	down	0.0009	0.0329417	-
TCONS_00181238	ENST00000440769	XLOC_053186	ENSG00000234292	RP11-213H15.1	3.03189	0.423351	-2.84029	down	0.0012	0.0412188	-
TCONS_00181229	ENST00000510153	XLOC_053178	ENSG00000251093	RP11-414H23.3	1.5218	0.171388	-3.15044	down	5e-05	0.00307916	-
TCONS_00180764	ENST00000458862	XLOC_053038	ENSG00000238961	SNORA47	3041.83	12091.6	1.991	up	0.00075	0.0286211	-
TCONS_00180348	-	XLOC_052843	-	-	0	0.543447	inf	up	5e-05	0.00307916	-
TCONS_00180347	-	XLOC_052842	-	-	0	0.586893	inf	up	5e-05	0.00307916	-
TCONS_00180012	-	XLOC_052684	-	-	0	2.30512	inf	up	5e-05	0.00307916	-
TCONS_00179339	-	XLOC_052404	-	-	0	0.893731	inf	up	5e-05	0.00307916	-
TCONS_00178862	-	XLOC_052235	-	-	0	0.667339	inf	up	0.0004	0.0172726	-
TCONS_00176660	-	XLOC_051630	-	-	0.553983	0	#NAME?	down	0.0002	0.00997868	-
TCONS_00175291	-	XLOC_051096	-	-	0	1.11595	inf	up	5e-05	0.00307916	-
TCONS_00174288	-	XLOC_050780	-	-	0	1.379	inf	up	5e-05	0.00307916	-
TCONS_00174175	-	XLOC_050738	-	-	2.17579	0.154592	-3.81501	down	0.00045	0.0190796	-
TCONS_00173428	-	XLOC_050426	-	-	0.755435	0	#NAME?	down	0.00105	0.0369589	-
TCONS_00173421	-	XLOC_050419	-	-	0.730736	0	#NAME?	down	0.0013	0.0435203	-
TCONS_00173402	-	XLOC_050400	-	-	0.556529	0	#NAME?	down	5e-05	0.00307916	-
TCONS_00173397	-	XLOC_050395	-	-	0.595616	0	#NAME?	down	5e-05	0.00307916	-
TCONS_00171979	-	XLOC_049857	-	-	0.643314	0	#NAME?	down	5e-05	0.00307916	-
TCONS_00171241	-	XLOC_049638	-	-	1.66806	0.179399	-3.21693	down	0.0001	0.00563675	-
TCONS_00170192	-	XLOC_049273	-	-	0	5.25915	inf	up	0.0002	0.00997868	-
TCONS_00169759	-	XLOC_049128	-	-	0.585038	0	#NAME?	down	0.0002	0.00997868	-
TCONS_00168752	ENST00000605834	XLOC_048794	ENSG00000271646	RP11-326I11.3	7.01674	1.8231	-1.94441	down	5e-05	0.00307916	-
TCONS_00167868	-	XLOC_048486	-	-	0.696716	0	#NAME?	down	0.00025	0.011877	-
TCONS_00167864	-	XLOC_048482	-	-	0.55361	0	#NAME?	down	0.0002	0.00997868	-
TCONS_00167839	ENST00000608088	XLOC_048458	ENSG00000272632	RP11-362F19.3	1.13877	0.223125	-2.35155	down	0.0002	0.00997868	-
TCONS_00167694	-	XLOC_048376	-	-	0	0.762802	inf	up	0.0002	0.00997868	-
TCONS_00167207	-	XLOC_048196	-	-	0.86835	0	#NAME?	down	5e-05	0.00307916	-
TCONS_00165387	-	XLOC_047564	-	-	0	1.52026	inf	up	5e-05	0.00307916	-
TCONS_00165331	-	XLOC_047527	-	-	0.583211	0	#NAME?	down	5e-05	0.00307916	-
TCONS_00164977	-	XLOC_047411	-	-	3.91573	0.996271	-1.97467	down	5e-05	0.00307916	-
TCONS_00163234	ENST00000483867	XLOC_046935	ENSG00000181260	MTHFD2P7	0	1.04259	inf	up	0.0001	0.00563675	methylenetetrahydrofolate dehydrogenase (NADP+ dependent) 2, methenyltetrahydrofolate cyclohydrolase pseudogene 7 [Source:HGNC Symbol;Acc:HGNC:48865]
TCONS_00163185	-	XLOC_046912	-	-	0	0.957583	inf	up	5e-05	0.00307916	-
TCONS_00163183	-	XLOC_046910	-	-	0	0.799418	inf	up	5e-05	0.00307916	-
TCONS_00163182	-	XLOC_046909	-	-	0	0.727824	inf	up	5e-05	0.00307916	-
TCONS_00163047	-	XLOC_046849	-	-	0	1.37006	inf	up	5e-05	0.00307916	-
TCONS_00162932	ENST00000602385	XLOC_046820	ENSG00000270141	TERC	85.7308	249.473	1.54099	up	5e-05	0.00307916	-
TCONS_00162303	-	XLOC_046603	-	-	0	0.914373	inf	up	5e-05	0.00307916	-
TCONS_00162297	-	XLOC_046597	-	-	0	0.562045	inf	up	5e-05	0.00307916	-
TCONS_00158589	ENST00000635852	XLOC_045628	ENSG00000283646	RP11-24F11.5	0.175836	21.4102	6.92792	up	5e-05	0.00307916	-
TCONS_00158086	-	XLOC_045491	-	-	1.32513	0	#NAME?	down	5e-05	0.00307916	-
TCONS_00157017	-	XLOC_045209	-	-	0	0.683099	inf	up	5e-05	0.00307916	-
TCONS_00155557	-	XLOC_044875	-	-	0	0.585865	inf	up	5e-05	0.00307916	-
TCONS_00155554	-	XLOC_044872	-	-	0	0.637207	inf	up	0.0004	0.0172726	-
TCONS_00155519	-	XLOC_044855	-	-	0	0.539462	inf	up	5e-05	0.00307916	-
TCONS_00155513	-	XLOC_044849	-	-	0	0.920101	inf	up	0.00015	0.00797198	-
TCONS_00154631	ENST00000506319	XLOC_044587	ENSG00000174611	KY	9.15939	1.24878	-2.87474	down	0.00155	0.0495351	kyphoscoliosis peptidase [Source:HGNC Symbol;Acc:HGNC:26576]
TCONS_00154449	-	XLOC_044544	-	-	0	6.57567	inf	up	0.0001	0.00563675	-
TCONS_00154032	-	XLOC_044414	-	-	0	0.672014	inf	up	0.00035	0.0155963	-
TCONS_00153721	ENST00000519700	XLOC_044322	ENSG00000242770	RP11-180K7.1	0	0.56584	inf	up	0.00035	0.0155963	-
TCONS_00152917	-	XLOC_043933	-	-	0.867504	0	#NAME?	down	0.0002	0.00997868	-
TCONS_00151884	-	XLOC_043720	-	-	0	0.584206	inf	up	0.0001	0.00563675	-
TCONS_00151759	ENST00000451650	XLOC_043681	ENSG00000229515	FLT1P1	0.821129	0.0586527	-3.80734	down	0.00035	0.0155963	fms related tyrosine kinase 1 pseudogene 1 [Source:HGNC Symbol;Acc:HGNC:44609]
TCONS_00151608	-	XLOC_043637	-	-	0.851337	0	#NAME?	down	5e-05	0.00307916	-
TCONS_00151191	-	XLOC_043539	-	-	2.55846	0.83422	-1.61678	down	0.00025	0.011877	-
TCONS_00150962	ENST00000561507	XLOC_043485	ENSG00000261468	RP11-1024P17.1	1.68186	0.481053	-1.80579	down	0.0002	0.00997868	-
TCONS_00150807	-	XLOC_043442	-	-	0.56599	0	#NAME?	down	5e-05	0.00307916	-
TCONS_00150806	-	XLOC_043441	-	-	0.722815	0	#NAME?	down	0.0002	0.00997868	-
TCONS_00149682	ENST00000564152	XLOC_043175	ENSG00000260708	CTA-29F11.1	5.28065	1.94404	-1.44166	down	0.00095	0.0342534	-
TCONS_00148752	-	XLOC_042940	-	-	0.804526	0	#NAME?	down	0.0002	0.00997868	-
TCONS_00147433	-	XLOC_042575	-	-	0	0.872188	inf	up	0.00015	0.00797198	-
TCONS_00147379	-	XLOC_042541	-	-	2.97966	0.716281	-2.05655	down	0.00145	0.0472129	-
TCONS_00147285	ENST00000624617	XLOC_042513	ENSG00000279494	RP11-494O16.4	0.170945	1.45514	3.08956	up	0.0008	0.0300549	-
TCONS_00146705	-	XLOC_042363	-	-	0.717744	0	#NAME?	down	5e-05	0.00307916	-
TCONS_00143930	-	XLOC_041513	-	-	0.710442	0	#NAME?	down	5e-05	0.00307916	-
TCONS_00143766	-	XLOC_041417	-	-	0.745801	0.0457689	-4.02635	down	0.0001	0.00563675	-
TCONS_00143448	ENST00000629969	XLOC_041242	ENSG00000281383	CH507-513H4.5	0.683902	0	#NAME?	down	5e-05	0.00307916	-
TCONS_00143418	ENST00000624519	XLOC_041225	ENSG00000280018	CH507-154B10.2	0.652475	7.52094	3.52692	up	0.0006	0.0240614	-
TCONS_00143211	ENST00000441095	XLOC_041179	ENSG00000233922	AL133493.2	0.124617	0.906162	2.86226	up	5e-05	0.00307916	-
TCONS_00141356	-	XLOC_040562	-	-	0	0.840166	inf	up	5e-05	0.00307916	-
TCONS_00140990	ENST00000364729	XLOC_040434	ENSG00000225091	SNORA71A	6353.18	25697.1	2.01605	up	0.0008	0.0300549	-
TCONS_00138335	-	XLOC_039504	-	-	0.602873	0	#NAME?	down	5e-05	0.00307916	-
TCONS_00137568	-	XLOC_039242	-	-	0	0.738008	inf	up	5e-05	0.00307916	-
TCONS_00137505	ENST00000609087	XLOC_039225	ENSG00000273148	RP5-1068E13.7	3.16782	0.945711	-1.74402	down	0.00055	0.022403	-
TCONS_00137154	-	XLOC_039104	-	-	0	1.00793	inf	up	5e-05	0.00307916	-
TCONS_00136883	-	XLOC_039008	-	-	0.601824	0	#NAME?	down	0.0001	0.00563675	-
TCONS_00136882	-	XLOC_039007	-	-	4.47758	0.375063	-3.57752	down	0.00155	0.0495351	-
TCONS_00136881	-	XLOC_039006	-	-	3.64449	0.511132	-2.83395	down	0.00085	0.0315091	-
TCONS_00136257	-	XLOC_038828	-	-	0.525841	12.7596	4.60081	up	5e-05	0.00307916	-
TCONS_00136209	-	XLOC_038805	-	-	0	0.757401	inf	up	5e-05	0.00307916	-
TCONS_00134348	-	XLOC_038240	-	-	0.813911	0	#NAME?	down	5e-05	0.00307916	-
TCONS_00134340	-	XLOC_038232	-	-	0.560013	0	#NAME?	down	5e-05	0.00307916	-
TCONS_00133734	-	XLOC_038069	-	-	4.246	0.225567	-4.23448	down	5e-05	0.00307916	-
TCONS_00133344	-	XLOC_037952	-	-	0.611295	0	#NAME?	down	0.0002	0.00997868	-
TCONS_00131531	-	XLOC_037255	-	-	0.852417	0.140897	-2.59692	down	0.0012	0.0412188	-
TCONS_00130756	ENST00000423539	XLOC_037061	ENSG00000228079	AC012368.1	1.67622	0.414103	-2.01715	down	0.0002	0.00997868	-
TCONS_00130051	ENST00000384359	XLOC_036824	ENSG00000207087	RNU6-242P	0.964922	0.322022	-1.58325	down	0.00125	0.0424141	-
TCONS_00128813	-	XLOC_036419	-	-	0.732987	0	#NAME?	down	0.0013	0.0435203	-
TCONS_00127036	-	XLOC_036056	-	-	0.676307	0	#NAME?	down	5e-05	0.00307916	-
TCONS_00126638	-	XLOC_035927	-	-	0.542077	0	#NAME?	down	5e-05	0.00307916	-
TCONS_00126637	-	XLOC_035926	-	-	1.1846	0	#NAME?	down	0.0001	0.00563675	-
TCONS_00125669	-	XLOC_035680	-	-	4.9997	0.995467	-2.3284	down	0.00045	0.0190796	-
TCONS_00125599	-	XLOC_035640	-	-	0	0.801562	inf	up	5e-05	0.00307916	-
TCONS_00124641	-	XLOC_035399	-	-	2.76072	0	#NAME?	down	5e-05	0.00307916	-
TCONS_00124367	-	XLOC_035286	-	-	0.844983	0	#NAME?	down	5e-05	0.00307916	-
TCONS_00122951	-	XLOC_034845	-	-	0	0.576385	inf	up	5e-05	0.00307916	-
TCONS_00122513	-	XLOC_034645	-	-	0.583246	0	#NAME?	down	0.0001	0.00563675	-
TCONS_00121915	-	XLOC_034480	-	-	0.778533	0	#NAME?	down	5e-05	0.00307916	-
TCONS_00121238	-	XLOC_034240	-	-	0	0.85127	inf	up	0.0006	0.0240614	-
TCONS_00120480	ENST00000288710	XLOC_034062	ENSG00000157856	DRC1	0.485882	6.46853	3.73476	up	0.0015	0.0483633	dynein regulatory complex subunit 1 [Source:HGNC Symbol;Acc:HGNC:24245]
TCONS_00120286	-	XLOC_033971	-	-	0.802449	0	#NAME?	down	5e-05	0.00307916	-
TCONS_00120009	ENST00000417930	XLOC_033858	ENSG00000235576	AC092580.4	4.34285	0.872398	-2.31558	down	0.0003	0.0137744	-
TCONS_00118841	-	XLOC_033560	-	-	4.19151	1.28356	-1.70732	down	0.0003	0.0137744	-
TCONS_00117174	ENST00000601990	XLOC_033233	ENSG00000268529	CYP2T3P	10.725	0	#NAME?	down	5e-05	0.00307916	cytochrome P450 family 2 subfamily T member 3, pseudogene [Source:HGNC Symbol;Acc:HGNC:18853]
TCONS_00116947	-	XLOC_033176	-	-	0.864868	0	#NAME?	down	0.0005	0.0207509	-
TCONS_00116034	ENST00000590677	XLOC_032960	ENSG00000261824	LINC00662	0.432941	1.81095	2.0645	up	0.0015	0.0483633	-
TCONS_00114955	ENST00000587762	XLOC_032675	ENSG00000267519	MIR24-2	15.1075	48.9721	1.6967	up	5e-05	0.00307916	-
TCONS_00105433	-	XLOC_030612	-	-	2.85383	0.36578	-2.96385	down	5e-05	0.00307916	-
TCONS_00104809	-	XLOC_030461	-	-	0	0.623783	inf	up	5e-05	0.00307916	-
TCONS_00104225	-	XLOC_030276	-	-	0	0.785009	inf	up	5e-05	0.00307916	-
TCONS_00102713	-	XLOC_029772	-	-	0	0.779031	inf	up	0.00015	0.00797198	-
TCONS_00101617	-	XLOC_029416	-	-	0	0.732289	inf	up	0.0001	0.00563675	-
TCONS_00101616	-	XLOC_029415	-	-	0	7.63513	inf	up	5e-05	0.00307916	-
TCONS_00100867	-	XLOC_029289	-	-	0.679436	0	#NAME?	down	0.00035	0.0155963	-
TCONS_00100805	ENST00000374983	XLOC_029273	ENSG00000204283	FLJ45079	0.957932	0.291823	-1.71483	down	0.00105	0.0369589	-
TCONS_00100518	-	XLOC_029227	-	-	6.41707	0.387842	-4.04837	down	0.00045	0.0190796	-
TCONS_00098814	ENST00000581362	XLOC_028840	ENSG00000235300	THRA1/BTR	7.1798	0.539702	-3.73371	down	5e-05	0.00307916	-
TCONS_00098809	ENST00000604191	XLOC_028835	ENSG00000235300	THRA1/BTR	6.65467	0.568715	-3.54859	down	0.00115	0.0398599	-
TCONS_00097139	ENST00000590478	XLOC_028426	ENSG00000266947	RP11-799D4.4	1.38333	0.291522	-2.24646	down	0.00095	0.0342534	-
TCONS_00096492	-	XLOC_028248	-	-	0	2.20271	inf	up	5e-05	0.00307916	-
TCONS_00092941	-	XLOC_027498	-	-	2.30142	0.300935	-2.935	down	0.0014	0.0459561	-
TCONS_00092763	-	XLOC_027428	-	-	0.684206	0	#NAME?	down	5e-05	0.00307916	-
TCONS_00090874	-	XLOC_026992	-	-	0.556445	0	#NAME?	down	0.0002	0.00997868	-
TCONS_00089407	ENST00000584923	XLOC_026584	ENSG00000263934	SNORD3A	961.803	374.676	-1.3601	down	0.00025	0.011877	-
TCONS_00089057	ENST00000580180	XLOC_026506	ENSG00000175061	LRRC75A-AS1	56.6633	651.356	3.52296	up	5e-05	0.00307916	-
TCONS_00088879	ENST00000516898	XLOC_026454	ENSG00000252707	RNU11-2P	8.42994	1.65806	-2.34603	down	0.00015	0.00797198	-
TCONS_00087827	-	XLOC_026217	-	-	0	1.66862	inf	up	0.0002	0.00997868	-
TCONS_00086898	-	XLOC_025958	-	-	0.0725112	1.02732	3.82454	up	0.0003	0.0137744	-
TCONS_00086894	-	XLOC_025954	-	-	0	0.709108	inf	up	0.00015	0.00797198	-
TCONS_00085429	-	XLOC_025547	-	-	0	3.19743	inf	up	5e-05	0.00307916	-
TCONS_00085300	ENST00000564629	XLOC_025475	ENSG00000260267	RP11-452L6.5	1.69002	5.71034	1.75654	up	5e-05	0.00307916	-
TCONS_00081791	-	XLOC_024645	-	-	0.64581	0	#NAME?	down	0.00065	0.0255164	-
TCONS_00079934	-	XLOC_024254	-	-	0	0.852169	inf	up	5e-05	0.00307916	-
TCONS_00079875	-	XLOC_024203	-	-	0	2.25296	inf	up	5e-05	0.00307916	-
TCONS_00079873	-	XLOC_024201	-	-	0	1.21769	inf	up	5e-05	0.00307916	-
TCONS_00075029	-	XLOC_023039	-	-	0.725338	0	#NAME?	down	0.0002	0.00997868	-
TCONS_00074994	-	XLOC_023033	-	-	1.53537	0.137782	-3.47813	down	5e-05	0.00307916	-
TCONS_00072515	ENST00000500487	XLOC_022327	ENSG00000247765	RP11-32B5.7	0.113818	0.824026	2.85597	up	0.00085	0.0315091	-
TCONS_00071514	-	XLOC_022006	-	-	0.149355	0.926553	2.63313	up	0.0002	0.00997868	-
TCONS_00071077	-	XLOC_021897	-	-	0.585399	0	#NAME?	down	5e-05	0.00307916	-
TCONS_00069271	ENST00000500949	XLOC_021461	ENSG00000247556	OIP5-AS1	8.10745	25.4332	1.64939	up	5e-05	0.00307916	-
TCONS_00067658	-	XLOC_020788	-	-	0.537041	0	#NAME?	down	0.0003	0.0137744	-
TCONS_00066828	-	XLOC_020546	-	-	0.749654	0	#NAME?	down	5e-05	0.00307916	-
TCONS_00066394	-	XLOC_020409	-	-	3.38896	0	#NAME?	down	0.0002	0.00997868	-
TCONS_00064503	-	XLOC_019899	-	-	0.75984	0	#NAME?	down	5e-05	0.00307916	-
TCONS_00064256	-	XLOC_019854	-	-	0	1.98715	inf	up	0.00035	0.0155963	-
TCONS_00063223	-	XLOC_019512	-	-	0	1.16425	inf	up	5e-05	0.00307916	-
TCONS_00063222	-	XLOC_019511	-	-	0	0.878817	inf	up	5e-05	0.00307916	-
TCONS_00063124	-	XLOC_019481	-	-	0	1.09655	inf	up	0.00125	0.0424141	-
TCONS_00062776	ENST00000555272	XLOC_019385	ENSG00000259107	LINC00911	0	0.636443	inf	up	5e-05	0.00307916	-
TCONS_00062488	ENST00000555909	XLOC_019311	ENSG00000258820	RP11-293M10.2	1.96424	6.5292	1.73293	up	0.00025	0.011877	-
TCONS_00060667	-	XLOC_018792	-	-	0	0.661612	inf	up	5e-05	0.00307916	-
TCONS_00059967	ENST00000555624	XLOC_018615	ENSG00000136315	RP11-84C10.2	0	8.61298	inf	up	5e-05	0.00307916	-
TCONS_00059349	ENST00000499499	XLOC_018313	ENSG00000247400	DNAJC3-AS1	0.699202	2.5157	1.84718	up	0.0009	0.0329417	-
TCONS_00058577	-	XLOC_017954	-	-	0	0.807561	inf	up	5e-05	0.00307916	-
TCONS_00058065	-	XLOC_017750	-	-	1.12376	0.235309	-2.25571	down	0.00115	0.0398599	-
TCONS_00056857	ENST00000419499	XLOC_017271	ENSG00000235532	LINC00402	1.26227	0.155213	-3.0237	down	0.00015	0.00797198	-
TCONS_00056849	-	XLOC_017265	-	-	0	0.891501	inf	up	0.00115	0.0398599	-
TCONS_00056711	-	XLOC_017169	-	-	0	0.647661	inf	up	5e-05	0.00307916	-
TCONS_00056357	-	XLOC_017057	-	-	0.782054	0	#NAME?	down	0.00015	0.00797198	-
TCONS_00055718	-	XLOC_016800	-	-	0	0.605466	inf	up	5e-05	0.00307916	-
TCONS_00055335	ENST00000627370	XLOC_016622	ENSG00000280634	THRIL	3.72943	15.0604	2.01373	up	0.00015	0.00797198	-
TCONS_00053445	-	XLOC_016174	-	-	0	0.904605	inf	up	0.0003	0.0137744	-
TCONS_00052953	ENST00000613291	XLOC_016015	ENSG00000274979	RP11-1143G9.5	0.377865	4.50078	3.57423	up	5e-05	0.00307916	-
TCONS_00052891	-	XLOC_016001	-	-	0	0.802912	inf	up	5e-05	0.00307916	-
TCONS_00052659	ENST00000546580	XLOC_015908	ENSG00000257698	RP11-620J15.3	2.89248	50.6613	4.1305	up	5e-05	0.00307916	-
TCONS_00051819	-	XLOC_015783	-	-	0.528955	0	#NAME?	down	0.0003	0.0137744	-
TCONS_00049789	-	XLOC_015207	-	-	0	1.07913	inf	up	5e-05	0.00307916	-
TCONS_00049758	ENST00000538094	XLOC_015198	ENSG00000214851	LINC00612	6.91504	0.519195	-3.73539	down	5e-05	0.00307916	-
TCONS_00047192	-	XLOC_014564	-	-	0	0.728329	inf	up	0.00025	0.011877	-
TCONS_00046928	-	XLOC_014480	-	-	0.560126	3.38228	2.59417	up	5e-05	0.00307916	-
TCONS_00044782	ENST00000595310	XLOC_013972	ENSG00000269514	RP11-370I10.12	1.4521	0.351191	-2.04782	down	0.00105	0.0369589	-
TCONS_00044163	ENST00000500632	XLOC_013782	ENSG00000247903	RP11-421F16.3	1.37865	8.14113	2.56198	up	0.00155	0.0495351	-
TCONS_00043505	-	XLOC_013570	-	-	0.100961	0.91766	3.18417	up	0.00015	0.00797198	-
TCONS_00043504	-	XLOC_013569	-	-	0	0.84871	inf	up	5e-05	0.00307916	-
TCONS_00043474	-	XLOC_013554	-	-	3.94144	0.475231	-3.05202	down	5e-05	0.00307916	-
TCONS_00043465	-	XLOC_013547	-	-	3.29526	0.238576	-3.78787	down	0.00085	0.0315091	-
TCONS_00041259	-	XLOC_012955	-	-	0	0.762344	inf	up	5e-05	0.00307916	-
TCONS_00041099	-	XLOC_012890	-	-	0	0.567473	inf	up	5e-05	0.00307916	-
TCONS_00041056	-	XLOC_012861	-	-	0.0444079	3.28095	6.20715	up	0.0001	0.00563675	-
TCONS_00041051	-	XLOC_012856	-	-	0	0.704174	inf	up	0.0001	0.00563675	-
TCONS_00041050	-	XLOC_012855	-	-	0	0.738118	inf	up	5e-05	0.00307916	-
TCONS_00041048	-	XLOC_012853	-	-	0	1.17003	inf	up	5e-05	0.00307916	-
TCONS_00041047	-	XLOC_012852	-	-	0	0.603043	inf	up	5e-05	0.00307916	-
TCONS_00041046	-	XLOC_012851	-	-	0	0.594398	inf	up	5e-05	0.00307916	-
TCONS_00041045	-	XLOC_012850	-	-	0	0.79962	inf	up	5e-05	0.00307916	-
TCONS_00040864	-	XLOC_012767	-	-	0.561913	0	#NAME?	down	5e-05	0.00307916	-
TCONS_00040178	ENST00000400985	XLOC_012541	ENSG00000215841	RP11-800A3.2	0.121641	1.9176	3.9786	up	5e-05	0.00307916	-
TCONS_00038406	-	XLOC_012170	-	-	0.736608	0	#NAME?	down	5e-05	0.00307916	-
TCONS_00037581	-	XLOC_011877	-	-	0	0.75226	inf	up	0.0001	0.00563675	-
TCONS_00037578	-	XLOC_011874	-	-	0	0.783743	inf	up	0.00035	0.0155963	-
TCONS_00037442	-	XLOC_011841	-	-	0.643766	0	#NAME?	down	0.00055	0.022403	-
TCONS_00036893	ENST00000526906	XLOC_011700	ENSG00000254554	RP11-351I24.1	3.76689	1.09922	-1.7769	down	0.00105	0.0369589	-
TCONS_00034321	-	XLOC_011053	-	-	0	0.710297	inf	up	5e-05	0.00307916	-
TCONS_00033359	-	XLOC_010725	-	-	0.451942	2.69855	2.57798	up	5e-05	0.00307916	-
TCONS_00032408	ENST00000534336	XLOC_010534	ENSG00000251562	MALAT1	1415.14	464.339	-1.60769	down	0.0012	0.0412188	-
TCONS_00032398	ENST00000501122	XLOC_010528	ENSG00000245532	NEAT1	70.9806	13.4407	-2.40081	down	5e-05	0.00307916	-
TCONS_00030003	-	XLOC_009824	-	-	2.74784	0.806738	-1.76813	down	0.00145	0.0472129	-
TCONS_00029159	ENST00000534584	XLOC_009561	ENSG00000254872	RP13-870H17.3	0	0.650765	inf	up	5e-05	0.00307916	-
TCONS_00028927	-	XLOC_009525	-	-	0.586298	0	#NAME?	down	5e-05	0.00307916	-
TCONS_00028856	-	XLOC_009509	-	-	0	1.34535	inf	up	0.00095	0.0342534	-
TCONS_00028721	-	XLOC_009455	-	-	0	0.894991	inf	up	0.0001	0.00563675	-
TCONS_00028353	-	XLOC_009332	-	-	0	0.536548	inf	up	5e-05	0.00307916	-
TCONS_00026848	ENST00000491934	XLOC_008816	ENSG00000269926	RP11-442H21.2	40.4032	6.81637	-2.56739	down	0.0007	0.0270546	-
TCONS_00026208	-	XLOC_008614	-	-	1.72837	0	#NAME?	down	5e-05	0.00307916	-
TCONS_00026207	-	XLOC_008613	-	-	1.59098	0.0904842	-4.13611	down	5e-05	0.00307916	-
TCONS_00026010	-	XLOC_008539	-	-	0	3.08064	inf	up	0.00035	0.0155963	-
TCONS_00025867	-	XLOC_008481	-	-	2.23387	0.334031	-2.74149	down	5e-05	0.00307916	-
TCONS_00025865	ENST00000609742	XLOC_008479	ENSG00000273038	RP11-479G22.8	1.51269	0.170442	-3.14976	down	0.0012	0.0412188	-
TCONS_00024931	-	XLOC_008108	-	-	0	0.766147	inf	up	0.00055	0.022403	-
TCONS_00022249	-	XLOC_007154	-	-	0.352054	1.86438	2.40483	up	0.0009	0.0329417	-
TCONS_00021485	-	XLOC_006849	-	-	0.538176	0	#NAME?	down	5e-05	0.00307916	-
TCONS_00021481	-	XLOC_006845	-	-	0.645289	0.080378	-3.00507	down	0.0002	0.00997868	-
TCONS_00020276	-	XLOC_006401	-	-	0	4.43123	inf	up	0.00025	0.011877	-
TCONS_00020133	-	XLOC_006339	-	-	0	0.581795	inf	up	5e-05	0.00307916	-
TCONS_00019350	-	XLOC_006048	-	-	0.679258	0	#NAME?	down	0.0002	0.00997868	-
TCONS_00019254	-	XLOC_006014	-	-	0	0.674481	inf	up	0.0002	0.00997868	-
TCONS_00018813	-	XLOC_005884	-	-	0.738433	0	#NAME?	down	5e-05	0.00307916	-
TCONS_00018812	-	XLOC_005883	-	-	0.770961	0	#NAME?	down	5e-05	0.00307916	-
TCONS_00018809	-	XLOC_005880	-	-	0.575144	0	#NAME?	down	5e-05	0.00307916	-
TCONS_00018802	-	XLOC_005873	-	-	0.596713	0	#NAME?	down	5e-05	0.00307916	-
TCONS_00018767	-	XLOC_005853	-	-	0.657438	0.0868824	-2.91972	down	0.00045	0.0190796	-
TCONS_00018609	-	XLOC_005751	-	-	6.97241	1.06089	-2.71639	down	0.0001	0.00563675	-
TCONS_00018607	-	XLOC_005749	-	-	2.01704	0.171811	-3.55334	down	0.0006	0.0240614	-
TCONS_00017654	ENST00000562313	XLOC_005407	ENSG00000260766	RP11-226L15.5	0.763904	2.1201	1.47267	up	0.0002	0.00997868	-
TCONS_00016734	-	XLOC_005162	-	-	2.24393	15.9305	2.82769	up	5e-05	0.00307916	-
TCONS_00016243	-	XLOC_005048	-	-	7.9042	1.60475	-2.30027	down	0.0003	0.0137744	-
TCONS_00016056	-	XLOC_004963	-	-	0	1.09381	inf	up	5e-05	0.00307916	-
TCONS_00016050	-	XLOC_004957	-	-	0.735225	0	#NAME?	down	5e-05	0.00307916	-
TCONS_00015838	-	XLOC_004856	-	-	0	0.624324	inf	up	5e-05	0.00307916	-
TCONS_00015837	-	XLOC_004855	-	-	0	0.689386	inf	up	5e-05	0.00307916	-
TCONS_00015836	ENST00000448680	XLOC_004854	ENSG00000233730	RP4-666F24.3	0.227141	4.47417	4.29996	up	0.0007	0.0270546	-
TCONS_00015546	ENST00000562952	XLOC_004791	ENSG00000261654	RP11-96K19.4	1.17785	0.340431	-1.79073	down	0.00095	0.0342534	-
TCONS_00014944	-	XLOC_004584	-	-	0.635627	0	#NAME?	down	5e-05	0.00307916	-
TCONS_00014879	-	XLOC_004552	-	-	2.75569	0	#NAME?	down	5e-05	0.00307916	-
TCONS_00014674	-	XLOC_004484	-	-	0	0.918935	inf	up	0.00055	0.022403	-
TCONS_00012211	-	XLOC_003766	-	-	0.569578	0	#NAME?	down	0.00015	0.00797198	-
TCONS_00012055	ENST00000604481	XLOC_003727	ENSG00000261326	LINC01355	0.164463	1.21405	2.884	up	5e-05	0.00307916	-
TCONS_00010624	ENST00000484859	XLOC_003345	ENSG00000241860	RP11-34P13.13	17.9341	6.92323	-1.37319	down	0.00035	0.0155963	-
TCONS_00008866	-	XLOC_002713	-	-	2.1047	0.346363	-2.60325	down	0.0001	0.00563675	-
TCONS_00008541	-	XLOC_002601	-	-	0.660361	0	#NAME?	down	0.0003	0.0137744	-
TCONS_00008536	-	XLOC_002596	-	-	0.621436	0	#NAME?	down	5e-05	0.00307916	-
TCONS_00008533	-	XLOC_002593	-	-	0.949973	0	#NAME?	down	5e-05	0.00307916	-
TCONS_00008525	-	XLOC_002585	-	-	0.587939	0	#NAME?	down	5e-05	0.00307916	-
TCONS_00008515	-	XLOC_002575	-	-	0.731679	0	#NAME?	down	0.00015	0.00797198	-
TCONS_00008510	-	XLOC_002570	-	-	1.06541	0	#NAME?	down	5e-05	0.00307916	-
TCONS_00008504	-	XLOC_002564	-	-	0.81421	0	#NAME?	down	5e-05	0.00307916	-
TCONS_00008503	-	XLOC_002563	-	-	0.556443	0	#NAME?	down	5e-05	0.00307916	-
TCONS_00008341	-	XLOC_002440	-	-	0	1.43141	inf	up	5e-05	0.00307916	-
TCONS_00007223	-	XLOC_002065	-	-	0.572964	0	#NAME?	down	5e-05	0.00307916	-
TCONS_00007028	ENST00000457239	XLOC_001981	ENSG00000229961	RP11-71G12.1	0.925879	0	#NAME?	down	5e-05	0.00307916	-
TCONS_00005746	-	XLOC_001632	-	-	2.34519	0	#NAME?	down	5e-05	0.00307916	-
TCONS_00005266	-	XLOC_001433	-	-	0.611957	0	#NAME?	down	5e-05	0.00307916	-
TCONS_00004954	-	XLOC_001369	-	-	0.204074	0.918433	2.17008	up	5e-05	0.00307916	-
TCONS_00002442	-	XLOC_000680	-	-	0	1.44823	inf	up	5e-05	0.00307916	-
TCONS_00001909	ENST00000363217	XLOC_000542	ENSG00000200087	SNORA73B	40671.3	83355.3	1.03526	up	0.00105	0.0369589	-
