# Supplementary material for: The c-Myc-regulated lncRNA NEAT1 and paraspeckles modulate imatinib-induced apoptosis in CML cells
Source: Mol Cancer. 2018 Aug 28;17:130. doi: 10.1186/s12943-018-0884-z (PMC6114538; doi:10.1186/s12943-018-0884-z)
Supplement: Supplementary file 4 — Table S2. Gene expression level in si-NC and si-SFPQ cells with or without IM treatment. (XLSX 1424 kb) [file 12943_2018_884_MOESM4_ESM.xlsx]

## Sheet: Table S2
Table S2.gene expression level in si-NC and si-SFPQ cells with or without IM treatment
gene_id	transcript_id(s)	NC_FPKM	NC_IM_FPKM	SFPQ_FPKM	SFPQ_IM_FPKM	Symbol
3048	NM_000184	6185.72	33569.8	5191.18	5881.23	HBG2
3047	BGI_novel_T002246,BGI_novel_T002247,BGI_novel_T002248,BGI_novel_T002249,NM_000559	4505.88	17370.5	2209.36	2293.27	HBG1
6222	NM_022551	4065.45	4411.65	6337.95	6329.51	RPS18
4550	BGI_novel_T014262,NR_137295	3893.3	6004.73	4166.23	3843.3	RNR2
1915	BGI_novel_T011925,NM_001402	3305.11	4778.13	6133.04	5861.89	EEF1A1
2512	NM_000146	3180.67	3694.1	2183.74	2267.81	FTL
6176	BGI_novel_T004650,NM_001003,NM_213725	3129.49	3644.03	4026.75	4142.12	RPLP1
6187	NM_002952	3122.72	3042.45	5133.99	5176.84	RPS2
BGI_novel_G000014	BGI_novel_T000030	3038.32	2400.78	2577.99	2677.82	NA
3046	BGI_novel_T002250,BGI_novel_T002251,NM_005330	2889.34	24046.1	1303.64	1338.55	HBE1
6206	NM_001016	2194.85	2512.45	3461.53	3502.61	RPS12
3039	BGI_novel_T004984,BGI_novel_T004986,BGI_novel_T004987,BGI_novel_T004988,BGI_novel_T004989,NM_000558	2112.21	16694.6	2715.31	3073.78	HBA1
6175	BGI_novel_T003487,BGI_novel_T003488,NM_001002,NM_053275	2104.32	2802.72	3758.37	3799.66	RPLP0
6171	NM_001035267,NM_021104	2008.69	2027.3	2919.14	3120.82	RPL41
6202	NM_001012	1966.51	2168.29	2777.55	2821.83	RPS8
6132	NM_000973,NM_001317771,NM_001317782,NM_033301	1871.56	1555.51	2104.23	2162.47	RPL8
6161	BGI_novel_T009825,NM_000994,NM_001007073,NM_001007074	1866.68	1990.54	2241.35	2432.68	RPL32
6129	NM_000971	1816.33	1885.23	2136.18	2128.14	RPL7
2597	NM_001256799,NM_001289745,NM_001289746,NM_002046	1809.96	1158.63	1108.65	1103.92	GAPDH
6232	NM_001030	1807.96	2990.72	3774.29	4180.4	RPS27
23521	NM_001270491,NM_012423,NR_073024	1807.21	2538.96	3329.93	3443.95	RPL13A
6204	NM_001014,NM_001203245,NM_001204091	1765.76	1712.85	2030.6	2177.88	RPS10
BGI_novel_G000378	BGI_novel_T004780	1730.64	1597.41	2001.49	2102.42	NA
6208	NM_001025070,NM_001025071,NM_005617	1710.34	1763.95	2328.77	2376.82	RPS14
6130	NM_000972	1698.96	2248.14	2995.39	3151.63	RPL7A
6229	BGI_novel_T001863,BGI_novel_T001864,BGI_novel_T001865,NM_001026,NM_001142282,NM_001142283,NM_001142284,NM_001142285,NM_033022	1655.75	1805.9	2324.91	2415.13	RPS24
6189	BGI_novel_T010928,NM_001006,NM_001267699	1627.66	2007.81	2304.92	2315.78	RPS3A
6143	NM_000981,NM_001330200	1619.34	1553.26	1884.83	1899.99	RPL19
2023	NM_001201483,NM_001428	1609.85	167.52	474.63	432.37	ENO1
6135	NM_000975,NM_001199802	1609.23	1553.67	2470.31	2561.84	RPL11
6155	NM_000988	1577.49	1277.18	1587.84	1636.31	RPL27
6205	NM_001015	1563.02	1717.59	1998.1	2087.61	RPS11
6124	NM_000968	1533.87	1559.37	2130.28	2036.89	RPL4
6210	NM_001019,NM_001030009	1524.59	2018.38	2124.55	2204.47	RPS15A
6230	NM_001028	1519.59	1520.94	2161.49	2240.28	RPS25
3921	BGI_novel_T009915,BGI_novel_T009916,NM_001304288,NM_002295	1474.44	1506.85	2115.43	2081.23	RPSA
3326	BGI_novel_T011890,NM_001271969,NM_001271970,NM_001271971,NM_001271972,NM_007355	1473.62	595.59	1093.96	983.76	HSP90AB1
6194	NM_001010	1466.72	1520.05	1832.05	1897.98	RPS6
10376	NM_006082	1446.91	634.21	908.13	980.83	TUBA1B
9045	NM_001034996,NM_003973	1433.7	1560.75	2048.6	2066.39	RPL14
2495	BGI_novel_T002510,NM_002032	1433.04	3507.55	2506.08	2752.9	FTH1
11224	NM_007209	1410.51	1089.39	1359.12	1415.23	RPL35
1937	BGI_novel_T002517,BGI_novel_T002518,NM_001404	1410.2	1790.68	2452.44	2508.79	EEF1G
6122	BGI_novel_T009627,NM_000967,NM_001033853	1386.74	1543.6	2800.52	2798.22	RPL3
6181	NM_001004	1378.91	1424.77	1836.13	1844.59	RPLP2
3050	BGI_novel_T004985,NM_005332	1370.55	22987.1	2620.58	2952.95	HBZ
6227	NM_001024	1351.44	1246.51	1734.94	1871.98	RPS21
6133	BGI_novel_T010667,NM_000661,NM_001024921	1331.55	1435.21	2106.77	2081.7	RPL9
60	NM_001101	1325.08	404.08	539.3	503.13	ACTB
3178	BGI_novel_T003246,NM_002136,NM_031157,NR_135167	1312.54	1271.24	2183.74	2165.04	HNRNPA1
6125	NM_000969	1289.38	1388.43	1737.81	1742.84	RPL5
6203	BGI_novel_T007900,BGI_novel_T007901,BGI_novel_T007902,BGI_novel_T007903,NM_001013,NM_001321701,NM_001321702,NM_001321704,NM_001321705,NM_001321706,NR_135762,NR_135763	1277.36	1692.01	2085.29	2142.26	RPS9
6128	BGI_novel_T003468,NM_000970,NM_001024662,NM_001320137,NM_001320138,NM_001320139,NM_001320140,NM_001320141,NM_001320142	1274.57	1057.82	1307.63	1241.79	RPL6
4869	NM_001037738,NM_002520,NM_199185	1268.21	679	816.94	724.5	NPM1
6201	NM_001011	1248.36	1055.23	1243.68	1276.63	RPS7
6217	NM_001020,NM_001321111	1224.93	1039.39	1626.31	1584.9	RPS16
6165	NM_000996,NM_001316311	1223.26	1433.12	1687.77	1690.65	RPL35A
6170	NM_001000	1216.91	1291.73	1591.49	1578.23	RPL39
226	BGI_novel_T005380,NM_000034,NM_001127617,NM_001243177,NM_184041,NM_184043	1210.1	476.44	528.11	505.22	ALDOA
6160	NM_000993,NM_001098577,NM_001099693	1205.76	1382.19	1760.67	1856.94	RPL31
3312	NM_006597,NM_153201	1204.71	321.2	495.71	462.33	HSPA8
645073	NM_001098409	1187.27	436.99	691.71	726.38	GAGE12G
6191	NM_001007	1179.09	1367.54	1408.56	1462.34	RPS4X
6142	NM_000980	1173.96	1099.52	1551.55	1593.23	RPL18A
6168	NM_000998	1160.15	1358.4	1751.86	1779.31	RPL37A
9349	NM_000978	1144.65	975.35	1155.65	1165.83	RPL23
6193	NM_001009	1136.23	1081.75	1527.58	1542.38	RPS5
10399	NM_006098	1129.56	1220.79	1726.26	1733.68	RACK1
6209	NM_001018,NM_001308226	1121.55	1081.69	1129.29	1148.01	RPS15
6152	NM_000986	1095.71	867.68	1120	1128.28	RPL24
6223	NM_001022,NM_001321483,NM_001321484,NM_001321485	1088.96	1193.25	1514.67	1544.35	RPS19
6207	NM_001017	1083.62	1087.07	1429.1	1454.52	RPS13
BGI_novel_G000731	BGI_novel_T007078	1081.23	1243.22	1766.17	1836.99	NA
7388	NM_001297565,NM_001297566,NM_006004	1076.41	752.07	758.98	810.53	UQCRH
6156	NM_000989	1068.8	1268.74	1400.62	1421.41	RPL30
6144	NM_000982	1046.85	1295.79	1791.23	1781.06	RPL21
1938	NM_001961	1042.57	1423.7	1657.64	1570.5	EEF2
25873	NM_015414,NM_033643	1004.21	875.65	1109.48	1141.43	RPL36
6188	BGI_novel_T002719,BGI_novel_T002720,NM_001005,NM_001256802,NM_001260506,NM_001260507	1000.81	1247.31	1610.72	1660.39	RPS3
6139	BGI_novel_T006854,BGI_novel_T006855,BGI_novel_T006856,BGI_novel_T006857,BGI_novel_T006858,BGI_novel_T006859,BGI_novel_T006860,NM_000985,NM_001035006,NM_001199340,NM_001199341,NM_001199342,NM_001199343,NM_001199344,NM_001199345	992.3	1098.79	1444.41	1468.45	RPL17
6224	NM_001023,NM_001146227	983.75	1087.54	1380.95	1385.05	RPS20
6136	NM_000976	971.71	1056.14	1795.63	1843.16	RPL12
203068	NM_001293212,NM_001293213,NM_001293214,NM_001293215,NM_001293216,NM_178014,NR_120608	959.01	461.5	524.12	507.69	TUBB
6235	NM_001030001,NM_001032	955.35	913.06	1181.82	1257.92	RPS29
1192	NM_001287593,NM_001287594,NM_001288	954.34	453.22	401.37	402.02	CLIC1
3040	NM_000517	933.49	10491.2	772.53	847.56	HBA2
85236	NM_001312653,NM_080593	904.17	613.79	589.86	656.34	HIST1H2BK
6154	NM_000987,NM_001315530,NM_001315531	890.21	982.88	1272.9	1301.38	RPL26
7114	NM_021109	876.48	258.19	440.93	534.82	TMSB4X
6233	NM_001135592,NM_001177413,NM_002954	876.18	874.4	1236.41	1231.02	RPS27A
6169	NM_000999,NM_001035258	872.14	827.71	860.58	879.85	RPL38
4736	BGI_novel_T011814,NM_007104	862.43	817.56	1153.41	1135.11	RPL10A
3159	NM_001319077,NM_001319078,NM_001319079,NM_001319080,NM_001319081,NM_001319082,NM_002131,NM_145899,NM_145901,NM_145902,NM_145903,NM_145905	855.14	508.1	989.03	918.38	HMGA1
506	NM_001686	827.64	345.18	414.78	410.44	ATP5B
BGI_novel_G001422	BGI_novel_T013458	803.9	887.68	1174.66	1318.78	NA
23532	BGI_novel_T009743,NM_001291715,NM_001291716,NM_001291717,NM_001291719,NM_001318126,NM_001318127,NM_006115,NM_206953,NM_206954,NM_206955,NM_206956	797.22	584.57	732.65	696.62	PRAME
5757	NM_001099285,NM_002823	793.46	140.32	400.13	379.49	PTMA
6147	NM_000984	786.9	744.84	1269.93	1316.77	RPL23A
6164	BGI_novel_T010837,NM_000995,NM_001319232,NM_001319234,NM_001319235,NM_001319236,NM_033625	781	876.38	998.73	1010.23	RPL34
3006	NM_005319	765.91	721.91	774.57	804.03	HIST1H1C
2197	NM_001997	760.47	527.27	745.52	738.93	FAU
71	BGI_novel_T006611,NM_001199954,NM_001614,NR_037688	751.35	252.12	519.23	463.81	ACTG1
514	NM_006886	734.6	519.59	477.96	480.66	ATP5E
3320	NM_001017963,NM_005348	734.23	178.03	469.34	424.34	HSP90AA1
2950	NM_000852	726.04	702.69	482.12	497.66	GSTP1
3945	NM_001174097,NM_001315537,NM_002300	709.29	300.24	496.98	485.52	LDHB
5902	NM_001278639,NM_001278640,NM_001278641,NM_002882	704.59	161.83	415.1	418.91	RANBP1
6141	BGI_novel_T007641,NM_000979,NM_001270490,NR_073022	690.87	816.43	851.3	917.73	RPL18
6159	NM_000992	660.44	804.86	970.17	1031.31	RPL29
3015	NM_002106	659.02	293.85	318.7	325.56	H2AFZ
7314	NM_001281716,NM_001281717,NM_001281718,NM_001281719,NM_001281720,NM_018955	657.58	597.21	633.06	662.51	UBB
4666	BGI_novel_T003291,NM_001113201,NM_001113202,NM_001113203,NM_001320193,NM_001320194,NM_005594	641.82	789.95	747.2	737.91	NACA
4831	NM_001018137,NM_001018138,NM_001018139,NM_001198682,NM_002512	641.08	330.26	525.82	504.93	NME2
3939	BGI_novel_T002342,BGI_novel_T002343,NM_001135239,NM_001165414,NM_001165415,NM_001165416,NM_005566,NR_028500	637.67	45.82	151.84	129.64	LDHA
729408	NM_001098407	632.16	203.65	329.29	321.15	GAGE2D
5216	BGI_novel_T005871,NM_005022	627.53	170.45	243.25	224.21	PFN1
4946	NM_001301020,NM_004152	616.1	470.3	331.36	349.43	OAZ1
51142	NM_001320327,NM_016139	598.15	290	308.93	303.8	CHCHD2
84790	NM_001303114,NM_001303115,NM_001303116,NM_001303117,NM_032704	586.42	424.35	559.44	572.75	TUBA1C
26986	NM_002568	571.37	799.06	818.72	758.17	PABPC1
6134	BGI_novel_T014747,BGI_novel_T014748,BGI_novel_T014749,NM_001256577,NM_001256580,NM_001303624,NM_001303625,NM_001303626,NM_006013	567.7	765.26	856.17	891.52	RPL10
689	NM_001037637,NM_001207	557.45	551.03	708.13	714.25	BTF3
1984	NM_001143760,NM_001143761,NM_001143762,NM_001970	544.23	113.71	196.78	197.85	EIF5A
5052	NM_001202431,NM_002574,NM_181696,NM_181697	529.03	194.08	352.53	329.16	PRDX1
9168	NM_021103	506.03	88.11	176.67	178.29	TMSB10
3181	BGI_novel_T012560,NM_002137,NM_031243	503.81	116.7	284.79	279.44	HNRNPA2B1
5478	NM_001300981,NM_021130	502.59	239.82	285.31	283.58	PPIA
6173	NM_001199972,NM_021029	500.72	540.81	694.03	748.57	RPL36A
10874	BGI_novel_T010708,NM_001292045,NM_001292046,NM_006681,NR_120489	495.57	42.79	76.09	61.19	NMU
440926	NR_002315	481.61	774.6	369.76	387.69	H3F3AP4
387066	NR_003038	475.27	548.86	847.38	901.03	SNHG5
1072	NM_005507	471.1	120.32	184.42	181.77	CFL1
84105	BGI_novel_T011333,NM_032151	465.69	332.99	346.96	307.28	PCBD2
8519	BGI_novel_T002133,NM_003641	464.55	113.81	213.39	225.13	IFITM1
6167	BGI_novel_T011081,NM_000997	457.54	592.96	623.82	637.89	RPL37
3856	BGI_novel_T003215,BGI_novel_T003216,NM_001256282,NM_001256293,NM_002273,NR_045962	450.29	44.08	166.63	148	KRT8
567	NM_004048	446.68	350	305.11	309.46	B2M
7167	NM_000365,NM_001159287,NM_001258026	445.77	118.45	190.26	189.75	TPI1
1973	NM_001204510,NM_001416	441.48	156.36	194.8	185.55	EIF4A1
539	NM_001697	435.85	354.6	301.13	325.75	ATP5O
9551	NM_001003713,NM_001003714,NM_001039178,NM_004889	435.84	197.49	267.85	291.51	ATP5J2
3925	BGI_novel_T000313,BGI_novel_T000314,NM_001145454,NM_005563,NM_203399,NM_203401	434.09	171.68	268.91	274.03	STMN1
4691	NM_005381	431.45	91.84	197.25	190.21	NCL
1933	NM_001037663,NM_001959,NM_021121	425.32	332.93	510.1	505.36	EEF1B2
7316	BGI_novel_T003574,BGI_novel_T003575,BGI_novel_T003576,BGI_novel_T003577,BGI_novel_T003578,BGI_novel_T003579,NM_021009	424.37	345.83	302.57	328.54	UBC
6158	NM_000991,NM_001136134,NM_001136135,NM_001136136,NM_001136137	423.71	598.16	822.22	859.35	RPL28
10694	NM_001282907,NM_001282908,NM_001282909,NM_006585	423.35	191.98	342.25	313.98	CCT8
4725	NM_001184979,NM_004552	422.58	160.93	223.52	236.19	NDUFS5
4282	NM_002415	417.33	17.28	66.46	58.37	MIF
8407	NM_001277223,NM_001277224,NM_003564	417	127.91	363.09	355.96	TAGLN2
1351	NM_004074	416.04	194.07	192.69	190.04	COX8A
6231	NM_001029	415.32	165.77	225.62	234.6	RPS26
1329	NM_001862	414.16	219.49	155.62	139.8	COX5B
125144	NR_027158,NR_027159,NR_027160,NR_027161,NR_027162,NR_027163,NR_027164,NR_027165,NR_027166,NR_027167,NR_027168,NR_027169,NR_027170,NR_027171,NR_027172,NR_027173,NR_027174,NR_027175,NR_027176,NR_027177,NR_027178,NR_027179,NR_027667,NR_045021,NR_045022,NR_045023,NR_045024,NR_045025,NR_045026,NR_045027,NR_045028,NR_045029	412.88	520.13	1071.54	1127.83	LRRC75A-AS1
3150	NM_004965	406.78	302.53	284.92	267.67	HMGN1
3151	NM_005517	403.69	304.14	359.93	356.34	HMGN2
3094	NM_005340,NR_024610,NR_024611,NR_073488,NR_134494,NR_134495	403.01	229.35	189.99	185.38	HINT1
10541	NM_006401	402.78	723.19	414.27	402.74	ANP32B
4904	NM_004559,NR_132737	401.84	308.31	272	280.04	YBX1
1327	BGI_novel_T005689,NM_001318786,NM_001318788,NM_001318794,NM_001318797,NM_001318802,NM_001861	400.96	334.6	263.06	263.11	COX4I1
811	NM_004343	396.26	228.24	347.97	341.73	CALR
3329	NM_002156,NM_199440	394.28	93.06	246.52	227.12	HSPD1
5689	NM_002793	392.47	291.28	233.7	231.97	PSMB1
1350	NM_001867	389.62	359.57	290.65	313.99	COX7C
292	NM_001152	388.83	233.77	294.99	276.91	SLC25A5
6418	NM_001122821,NM_001248000,NM_001248001,NM_003011	378.7	165.46	243.19	226.87	SET
645	NM_000713	376.6	1625.62	1153.23	1297.92	BLVRB
6633	BGI_novel_T007586,NM_004597,NM_177542	373.79	199.83	285.14	313.74	SNRPD2
1340	NM_001863	368.86	234.47	194.38	199.55	COX6B1
4192	NM_001012333,NM_001012334,NM_001270550,NM_001270551,NM_001270552,NM_002391,NR_073039	366.5	403.3	386.02	416.84	MDK
3875	NM_000224,NM_199187	364.58	169.97	177.86	164.26	KRT18
4637	NM_021019,NM_079423	364.36	439.36	632.66	657.63	MYL6
4830	NM_000269,NM_198175	362.22	24.55	119.86	113.78	NME1
6138	BGI_novel_T009864,NM_001253379,NM_001253380,NM_001253382,NM_001253383,NM_001253384,NM_002948	360.39	408.54	409.28	407.44	RPL15
6647	NM_000454	355.98	284.02	337.66	338.76	SOD1
3315	NM_001540	355.83	155.44	234.56	207.68	HSPB1
6228	NM_001025	352.83	341.9	443.26	453.88	RPS23
10209	NM_005801	352.65	480.78	284.26	308.73	EIF1
4549	NR_137294	350.09	597.57	413.77	401.05	RNR1
6146	NM_000983	350	392.17	461.52	466.6	RPL22
1349	NM_001866	348.12	183.29	177.28	189.8	COX7B
1337	NM_004373	347.82	197.1	157.04	160.76	COX6A1
93974	NM_016311,NM_178190,NM_178191	345.94	439.66	398.78	459.45	ATPIF1
967	BGI_novel_T003260,NM_001257389,NM_001257390,NM_001257391,NM_001257392,NM_001257400,NM_001257401,NM_001267698,NM_001780	344.14	245.19	233.08	246.46	CD63
6637	BGI_novel_T008216,BGI_novel_T008217,BGI_novel_T008218,NM_001317165,NM_001317166,NM_001317167,NM_001317168,NM_001317169,NM_001317171,NM_003096	343.59	106.49	181.74	203.78	SNRPG
6741	NM_001294145,NM_003142	340.65	156.57	283.96	242.24	SSB
6950	NM_001008897,NM_030752	336.42	112.27	205.59	185.68	TCP1
10574	NM_001009570,NM_001166284,NM_001166285,NM_006429,NR_029402,NR_029403	332.11	109.53	229.41	222.44	CCT7
11315	NM_001123377,NM_007262	331.22	148.71	161.21	171.25	PARK7
5660	NM_001042465,NM_001042466,NM_002778	328.45	868.63	245.87	262.3	PSAP
6888	NM_006755	328.18	335.27	274.65	270.07	TALDO1
3956	NM_002305	326.81	115.81	57.4	52.15	LGALS1
3646	NM_001568	326.5	395.17	497.79	469.74	EIF3E
7076	NM_003254	318.13	120.44	97.37	76.49	TIMP1
2576	NM_001474	316.83	149.47	217.93	225.18	GAGE4
27335	BGI_novel_T007488,NM_001300992,NM_001308393,NM_013234	314.93	220.45	207.92	219.52	EIF3K
23753	NM_022044	314.87	43.61	87.34	91.62	SDF2L1
6726	NM_001130440,NM_003133	314.7	159.85	240.84	235.42	SRP9
5901	NM_001300796,NM_001300797,NM_006325	314.58	90.65	136.52	134.39	RAN
7203	NM_001008800,NM_005998,NR_036564,NR_036565	314.42	92.44	201.12	198.8	CCT3
2091	BGI_novel_T007513,NM_001436	314.2	117.79	263.96	267.44	FBL
3183	BGI_novel_T003906,NM_001077442,NM_001077443,NM_004500,NM_031314	309.53	190.11	184.58	182.92	HNRNPC
102724908	BGI_novel_T007373,BGI_novel_T007374,BGI_novel_T007375,NR_135636	309.47	500.19	263.25	265	LOC102724908
4715	NM_001278645,NM_001278646,NM_001311168,NM_005005	309.41	204.53	229.63	238.31	NDUFB9
3190	BGI_novel_T013855,NM_001318186,NM_001318187,NM_001318188,NM_002140,NM_031262,NM_031263	306.37	173.4	184.59	186.03	HNRNPK
5230	NM_000291	301.5	57.12	102.03	93.66	PGK1
3184	BGI_novel_T010759,NM_001003810,NM_002138,NM_031369,NM_031370	299.47	87.67	221.6	222.43	HNRNPD
682	BGI_novel_T006932,NM_001322243,NM_001728,NM_198589,NM_198590,NM_198591	299.41	788.53	304.65	332	BSG
4953	BGI_novel_T007990,BGI_novel_T007991,NM_001287188,NM_001287189,NM_001287190,NM_002539	298.04	62.76	106.8	100.25	ODC1
10728	NM_001282601,NM_001282602,NM_001282603,NM_001282604,NM_001282605,NM_006601,NR_104219	298.03	146.11	207.95	191.89	PTGES3
7979	NM_006304	297.95	236.93	158.88	169.59	SHFM1
4670	BGI_novel_T007080,NM_001297418,NM_005968,NM_031203	291.96	89.37	172.63	163.37	HNRNPM
5315	BGI_novel_T004655,BGI_novel_T004656,BGI_novel_T004657,BGI_novel_T004658,NM_001206796,NM_001206797,NM_001206798,NM_001206799,NM_001316318,NM_002654,NM_182470,NM_182471	290.67	6.4	22.67	15.35	PKM
521	NM_007100,NR_033743	287.76	149.82	110.55	116.74	ATP5I
5250	NM_002635,NM_005888,NM_213611	287.52	258.83	180.42	193.59	SLC25A3
5692	NM_002796	287.45	185.79	186.84	192.55	PSMB4
10383	NM_006088	286.82	151.15	177.21	180.8	TUBB4B
3336	NM_002157	286.82	34.77	96.22	100.12	HSPE1
9296	NM_001198909,NM_004231	286.61	170.08	182.46	194.73	ATP6V1F
6005	NM_000324	285.99	459.62	403.42	353.77	RHAG
517	NM_001002031,NM_001330269,NM_005176	281.49	284.18	342.31	371.91	ATP5G2
1982	NM_001042559,NM_001172705,NM_001418	278.9	122.64	119	116.77	EIF4G2
805	BGI_novel_T008158,NM_001305624,NM_001305625,NM_001305626,NM_001743	277.49	138.77	340.41	337.3	CALM2
51079	NM_015965	277	162.08	187.18	201.92	NDUFA13
9588	NM_004905	276.55	265.39	243.47	234.14	PRDX6
1535	NM_000101	275.55	133.14	128.77	127.47	CYBA
6628	NM_003091,NM_198216	275.36	67.95	143.38	146.24	SNRPB
6137	BGI_novel_T005741,NM_000977,NM_001243130,NM_001243131,NM_033251	272.73	277.16	411.86	413.96	RPL13
293	BGI_novel_T014793,NM_001636	272.44	233.93	310.49	309	SLC25A6
8655	BGI_novel_T003493,NM_001037494,NM_001037495,NM_003746	272.19	141.12	208.92	226.68	DYNLL1
5479	NM_000942	271.9	76.75	132.05	131.8	PPIB
7295	NM_001244938,NM_003329	271.68	104.39	137.73	135.73	TXN
4726	BGI_novel_T011022,NM_004553	271.44	82.3	105.91	103.36	NDUFS6
3148	NM_001130688,NM_001130689,NM_002129	270.89	199.9	343.21	332.47	HMGB2
375	NM_001024226,NM_001024227,NM_001024228,NM_001658	268.9	239.31	206	216.52	ARF1
7458	NM_022170,NM_031992	268.6	165.21	193.05	199.91	EIF4H
7389	BGI_novel_T000523,NM_000374,NR_036510	267.63	491.93	355.46	399.43	UROD
6421	BGI_novel_T000416,BGI_novel_T000417,BGI_novel_T000418,BGI_novel_T000419,NM_005066,NR_136702,NR_136703	267.14	175.47	51.25	47.6	SFPQ
7534	NM_001135699,NM_001135700,NM_001135701,NM_001135702,NM_003406,NM_145690	267.12	202.08	199.56	187.71	YWHAZ
27338	NM_014501	266.52	45.24	122.09	112.11	UBE2S
59286	NM_001048241,NM_024292	265.31	167.16	173.85	169.97	UBL5
10576	NM_001198842,NM_006431	264.65	260.33	227.31	211.86	CCT2
5093	NM_006196	264.28	204.62	202.7	208.57	PCBP1
4176	BGI_novel_T012905,NM_001278595,NM_005916,NM_182776	263.78	139.57	291.44	298.8	MCM7
BGI_novel_G001516	BGI_novel_T014458	263.21	271.91	181.82	213.16	NA
708	BGI_novel_T005885,NM_001212	261.6	40.59	90.15	77.12	C1QBP
5688	NM_002792	260.86	131.78	120.53	111.26	PSMA7
7001	NM_005809	260.3	482.57	497.11	588.86	PRDX2
6742	NM_001256510,NM_001256511,NM_001256512,NM_001256513,NM_003143,NR_046269	256.5	75.4	143.05	133.66	SSBP1
3182	NM_004499,NM_031266	254.62	39.5	90.38	84.61	HNRNPAB
BGI_novel_G000606	BGI_novel_T005834	253.05	150.15	164.25	155.58	NA
4694	NM_004541	252.87	189.53	126.59	120.98	NDUFA1
5685	BGI_novel_T004749,BGI_novel_T004750,NM_001102667,NM_001102668,NM_001330673,NM_001330675,NM_001330676,NM_002789	252.44	119.76	172.95	172.47	PSMA4
5223	NM_001317079,NM_002629	251.89	33.02	67.13	69.48	PGAM1
3187	BGI_novel_T011530,BGI_novel_T011531,NM_001257293,NM_005520	249.11	148.46	187.69	198.23	HNRNPH1
2778	BGI_novel_T009159,NM_000516,NM_001077488,NM_001077489,NM_001077490,NM_001309840,NM_001309842,NM_001309861,NM_001309883,NM_016592,NM_080425,NM_080426,NR_132272,NR_132273	249.06	297.78	238.89	247.66	GNAS
5464	NM_021129	248.39	119.65	255.38	227.72	PPA1
5036	NM_006191	246.37	71.61	250.46	256.58	PA2G4
3020	BGI_novel_T001379,BGI_novel_T001380,NM_002107	244.98	435.52	220.32	227.68	H3F3A
9377	NM_004255	244.93	115.21	154.66	157.18	COX5A
8668	BGI_novel_T000390,NM_003757	244.85	93.83	106.71	100.11	EIF3I
7184	NM_003299	243.58	57.7	103.32	85.92	HSP90B1
4191	NM_001282403,NM_001282404,NM_005918,NR_104165	242.57	82.88	105.54	106.46	MDH2
7417	BGI_novel_T001861,NM_001184783,NM_001184823,NM_001324087,NM_001324088,NM_001324089,NM_001324090,NM_003375	242.32	133.05	177.11	177.08	VDAC2
10963	NM_001282652,NM_001282653,NM_006819	241.19	57.66	126.94	127.95	STIP1
3098	BGI_novel_T001799,BGI_novel_T001800,NM_000188,NM_001322364,NM_001322365,NM_001322366,NM_001322367,NM_033496,NM_033497,NM_033498,NM_033500	240.81	277.37	237.85	251.07	HK1
103910	NM_001144944,NM_001144945,NM_033546	240.02	136.55	117.22	120.31	MYL12B
3068	BGI_novel_T001095,BGI_novel_T001096,NM_001126050,NM_001126051,NM_001319186,NM_001319187,NM_001319188,NM_004494,NR_135008	238.45	258.2	178.82	180.14	HDGF
8721	NM_001281297,NM_001281298,NM_001281299,NM_003792,NM_153200	237.32	150.77	163.81	176.52	EDF1
1152	NM_001823	236.41	76.25	166.35	168.31	CKB
10575	NM_001256721,NM_006430	235.81	155.97	205.79	190.93	CCT4
6427	BGI_novel_T006542,BGI_novel_T006543,NM_001195427,NM_003016,NR_036608	234.8	82.26	146.53	140.58	SRSF2
301	NM_000700	233.51	91.9	67.06	44.35	ANXA1
8663	NM_001037808,NM_001199142,NM_001267574,NM_001286478,NM_003752	230.86	126.76	189.12	186.77	EIF3C
4478	NM_002444	230.06	64.23	101.68	92.9	MSN
6613	NM_001005849,NM_006937	229.59	253.62	284.84	276.26	SUMO2
1537	NM_001916	229.06	129.62	146.74	154.09	CYC1
5292	NM_001243186,NM_002648	228.91	139.54	25.01	26.74	PIM1
1173	BGI_novel_T010390,BGI_novel_T010391,NM_001025205,NM_001311198,NM_004068	228.8	224.35	204.87	209.88	AP2M1
27166	NM_001271828,NM_013237	228.42	37.39	75.89	68.63	PRELID1
908	NM_001009186,NM_001762	228.21	52.57	118.91	107.88	CCT6A
60674	BGI_novel_T001188,BGI_novel_T001189,NR_002578	228.01	480.65	801.26	803.8	GAS5
4708	NM_004546	227.91	100.71	100.22	121.09	NDUFB2
5725	NM_002819,NM_031990,NM_031991	227.25	98.31	143.87	144.24	PTBP1
10476	NM_001003785,NM_006356	227.05	199.9	218.92	215.27	ATP5H
27069	NM_014394	226.62	171.05	124.24	132.85	GHITM
1460	NM_001282385,NM_001320	226.41	159.01	171.33	176.99	CSNK2B
5034	NM_000918	226.25	142.09	231.17	254.31	P4HB
7431	BGI_novel_T001602,NM_003380	225.56	18.3	380.62	314.9	VIM
6234	NM_001031	225.15	250.49	271.22	268.06	RPS28
5695	NM_002799	224.55	141.9	114.37	107.02	PSMB7
6510	NM_001145144,NM_001145145,NM_005628	222.79	131.31	160.38	178.58	SLC1A5
84528	NM_032498	222.77	81.54	119.13	120.46	RHOXF2
468	NM_001675,NM_182810	222.45	335.36	254.71	286.39	ATF4
10095	NM_005720	222.45	64.64	80.86	85.31	ARPC1B
498	BGI_novel_T006835,NM_001001935,NM_001001937,NM_001257334,NM_001257335,NM_004046	221.96	182.25	182.95	181.8	ATP5A1
BGI_novel_G000629	BGI_novel_T006151	221.03	88.12	101.14	97.55	NA
302	NM_001002857,NM_001002858,NM_001136015,NM_004039	221.02	141.9	227.52	229.44	ANXA2
22948	BGI_novel_T011032,NM_001306153,NM_001306154,NM_001306155,NM_001306156,NM_012073	220.77	54.06	117.76	111.86	CCT5
518	NM_001002258,NM_001190329,NM_001689	220.68	83.5	85.2	87.5	ATP5G3
10480	NM_001307929,NM_006360	219.89	136.85	154	139.05	EIF3M
10094	NM_001278556,NM_001287222	218.92	212.28	141.31	144.94	ARPC3
10155	NM_005762	218.87	178.18	257.18	252	TRIM28
4673	BGI_novel_T003350,NM_001307924,NM_001330231,NM_001330232,NM_004537,NM_139207	217.6	262.91	349.52	330.64	NAP1L1
4729	NM_021074	216.9	147.16	113.69	116.28	NDUFV2
50854	NM_001040437,NM_001040438,NM_001287482,NM_001287483,NM_001287484,NM_001287485,NM_001287486,NM_001287487,NM_001287488	216.74	369.99	622.69	655.44	C6orf48
2987	BGI_novel_T001398,BGI_novel_T001399,NM_000858,NM_001159390,NM_001159391,NM_001242839,NM_001242840	216.53	353.21	220.96	238.6	GUK1
BGI_novel_G001112	BGI_novel_T011649	216.45	232.01	346.09	379.42	NA
6624	NM_003088	216.38	129.83	166.16	165.29	FSCN1
6166	NM_001001	216.01	156.81	131.07	132.44	RPL36AL
7307	NM_001025203,NM_001025204,NM_006758	215.38	58.89	180.08	172.95	U2AF1
10627	NM_001303047,NM_001303048,NM_001303049,NM_006471	213.64	103.46	97.91	100.32	MYL12A
509	BGI_novel_T001564,NM_001001973,NM_001320886,NM_005174	213.61	160.99	134.26	126.28	ATP5C1
3191	NM_001005335,NM_001533	213.04	106.74	191.63	189.96	HNRNPL
7284	NM_003321	212.28	69.68	86.6	86.76	TUFM
3185	NM_001098204,NM_001098205,NM_001098206,NM_001098207,NM_001098208,NM_004966	210.5	179.91	179.68	167.12	HNRNPF
7298	NM_001071	209.05	102.25	135.66	143.43	TYMS
2547	NM_001288976,NM_001288977,NM_001288978,NM_001469	208.68	120	159.76	149.57	XRCC6
84833	NM_001206426,NM_001206427,NM_032747	207.71	80.25	96.62	101.85	USMG5
3021	NM_005324	207.39	60.02	74.08	72.44	H3F3B
150223	BGI_novel_T009459,BGI_novel_T009460,NM_001017964	206.89	45.18	115.3	109.87	YDJC
26147	BGI_novel_T013982,BGI_novel_T013983,BGI_novel_T013984,BGI_novel_T013985,NM_001009936,NM_001286840,NM_001286842,NM_001286843,NM_015651,NR_104601	206.83	68.74	87.55	82.23	PHF19
3313	NM_004134	206.79	61.1	102.19	114.79	HSPA9
8667	NM_003756	204.21	266.47	276.41	267.83	EIF3H
401505	NM_001001790,NM_001134484,NM_001134485	203.63	51.46	73.4	75.25	TOMM5
3757	NM_000238,NM_001204798,NM_172056,NM_172057	203.54	89.36	303.6	312.94	KCNH2
5204	NM_002624,NM_145897	203.27	391.85	272.57	297.67	PFDN5
821	NM_001024649,NM_001746	202.6	157.84	174.01	172.29	CANX
3304	NM_005346	202.19	72.34	122.2	117.15	HSPA1B
6727	NM_001309434,NM_003134	200.21	176.66	152.94	166.82	SRP14
476	NM_000701,NM_001160233,NM_001160234	199.57	84.28	134.04	128.16	ATP1A1
5226	NM_001304451,NM_001304452,NM_002631	199.41	103.91	144.35	140.77	PGD
7812	BGI_novel_T000825,BGI_novel_T000826,BGI_novel_T000827,BGI_novel_T000828,BGI_novel_T000829,BGI_novel_T000830,NM_001007553,NM_001130523,NM_001242891,NM_001242892,NM_001242893,NM_007158	198.69	203.59	153.73	149.2	CSDE1
7332	NM_001256355,NM_001256356,NM_003347,NR_028436,NR_046082	196.34	80.33	78.16	79.34	UBE2L3
27249	NM_015702	195.34	204.51	179.6	180.2	MMADHC
353	NM_000485,NM_001030018	194.82	49.56	148.41	142.28	APRT
26155	BGI_novel_T000044,NM_015658	194.82	31.57	84.77	77.33	NOC2L
64975	NM_032477	194.44	58.13	52.43	54	MRPL41
9446	NM_001191002,NM_001191003,NM_004832	193.81	76.81	129.77	137.47	GSTO1
27316	BGI_novel_T014686,BGI_novel_T014687,BGI_novel_T014688,NM_001164803,NM_002139,NR_028476,NR_028477	193.64	115.75	178.45	181.4	RBMX
387	BGI_novel_T010016,BGI_novel_T010017,NM_001313941,NM_001313943,NM_001313944,NM_001313945,NM_001313946,NM_001313947,NM_001664	193.6	187.33	146.45	142.7	RHOA
220988	BGI_novel_T008591,BGI_novel_T008592,NM_001330247,NM_001330248,NM_001330249,NM_001330250,NM_001330251,NM_194247,NR_138470	193.48	91.27	144.2	152.07	HNRNPA3
7178	BGI_novel_T003743,NM_001286272,NM_001286273,NM_003295	192.09	251.84	207.82	210.51	TPT1
1163	NM_001826,NR_024163	191.83	65.24	168.91	185.63	CKS1B
8662	BGI_novel_T012445,BGI_novel_T012446,BGI_novel_T012447,NM_001037283,NM_003751	191.23	59.53	119.4	114.17	EIF3B
2879	BGI_novel_T006957,NM_001039847,NM_001039848,NM_002085	190.85	176.13	169.66	178.87	GPX4
7311	NM_001033930,NM_001321017,NM_001321018,NM_001321019,NM_001321020,NM_001321021,NM_001321022,NM_003333	189.84	176.95	185.85	187.52	UBA52
6319	NM_005063	189.68	49.48	102.76	118.67	SCD
5682	BGI_novel_T002321,BGI_novel_T002322,NM_001143937,NM_002786,NM_148976	189.67	116.12	164.14	159.98	PSMA1
55353	NM_018407	189.57	19.5	62.07	49.63	LAPTM4B
6902	NM_001297738,NM_001297740,NM_004607	189.45	120.74	52	48.84	TBCA
2014	NM_001313905,NM_001425	188.49	89.3	41.44	42.87	EMP3
746	NM_014206	187.05	222.36	197.09	194.86	TMEM258
11331	BGI_novel_T003029,BGI_novel_T003030,NM_001144831,NM_001267700	185.99	92.92	191.37	192.46	PHB2
23480	NM_001012456,NM_014302	185.79	117.41	111.14	120.46	SEC61G
11335	NM_007276,NM_016587	184.84	129.11	148.95	139.75	CBX3
3608	NM_001267809,NM_004515	183.57	68.58	111.52	104.37	ILF2
7170	BGI_novel_T001000,BGI_novel_T001001,BGI_novel_T001002,BGI_novel_T001003,BGI_novel_T001004,NM_001043351,NM_001043352,NM_001043353,NM_001278188,NM_001278189,NM_001278190,NM_001278191,NM_152263,NM_153649,NR_103460,NR_103461	183.15	83.53	121.56	113.79	TPM3
2787	NM_005274	182.37	115.28	118.81	116.37	GNG5
808	NM_001329921,NM_001329922,NM_001329923,NM_001329924,NM_001329925,NM_001329926,NM_005184	181.98	98.64	171	178.07	CALM3
100128731	NM_001134693	180.74	225.2	144.02	167.99	OST4
10606	BGI_novel_T010711,NM_001079524,NM_001079525,NM_006452	180.6	36.01	130.64	121.08	PAICS
6631	NM_003093,NR_029472	180.4	60.24	90.77	92.91	SNRPC
65108	NM_023009,NR_052852	180.38	75.8	102.3	101.44	MARCKSL1
896	BGI_novel_T011857,BGI_novel_T011858,NM_001136017,NM_001136125,NM_001136126,NM_001287427,NM_001287434,NM_001760	179.21	330.96	91.55	87.72	CCND3
6157	BGI_novel_T002292,NM_000990	179	212.17	273.15	277.29	RPL27A
10726	NM_006600	178.75	50.79	90.55	87.45	NUDC
515	NM_001688	178.73	82.31	95.13	89.1	ATP5F1
5110	BGI_novel_T012142,NM_001252049,NM_001252050,NM_001252051,NM_001252052,NM_001252053,NM_005389	178.16	138.73	133.41	139.1	PCMT1
27258	NM_014463	177.93	96.95	142.18	147.56	LSM3
9141	NM_004708	177.04	74.41	104.66	107.96	PDCD5
1968	NM_001415	176.97	202.28	284.09	263.73	EIF2S3
83443	NM_031287	176.69	82.08	61.36	62.46	SF3B5
51690	BGI_novel_T007005,NM_016199	176.12	82.61	139.55	144.2	LSM7
4841	NM_001145408,NM_001145409,NM_001145410,NM_007363	176.11	135.47	164.59	151.2	NONO
106635684	BGI_novel_T014159,NR_132981	174.98	185.01	247.5	354.23	SNORD141B
5687	NM_001282232,NM_001282233,NM_001282234,NM_002791,NR_104110	174.22	75.08	87.86	82.72	PSMA6
3838	NM_001320611,NM_002266	174.16	44.03	62.92	49.65	KPNA2
54998	BGI_novel_T000068,BGI_novel_T000069,BGI_novel_T000070,NM_001127229,NM_001127230,NM_017900	173.52	84.46	85.57	83.39	AURKAIP1
81853	NM_001127711,NM_001286484,NM_001286488,NM_001286489,NM_030969,NR_104454	173.22	242.07	250.55	273.85	TMEM14B
1975	BGI_novel_T003217,NM_001300821,NM_001330654,NM_001417	173.11	239.38	217.52	199.63	EIF4B
10422	NM_016172	172.75	137.95	124.22	114.39	UBAC1
3837	NM_001276453,NM_002265	172.02	95.07	140.41	129.22	KPNB1
4144	BGI_novel_T008266,NM_005911	171.91	129.06	107.18	114.29	MAT2A
51372	NM_001329417,NM_015933,NR_137639	171.7	129.31	97.75	116.5	TMA7
204	BGI_novel_T000397,BGI_novel_T000398,BGI_novel_T000399,BGI_novel_T000400,BGI_novel_T000401,NM_001199199,NM_001319139,NM_001319140,NM_001319141,NM_001319142,NM_001319143,NM_001625,NM_013411,NR_134976	171.25	43.11	67.11	70.5	AK2
51406	NM_001317724,NM_016167	170.79	50.55	99.11	94.28	NOL7
54543	NM_019059	170.69	194.98	148.42	160.91	TOMM7
3609	BGI_novel_T007116,NM_001137673,NM_004516,NM_012218,NM_017620,NM_153464	170.67	94.47	148.93	147.75	ILF3
166	BGI_novel_T007017,NM_001130,NM_198969,NM_198970	170.09	142.66	145.79	158.6	AES
4706	NM_005003	170.07	45.24	75.59	78.61	NDUFAB1
7086	BGI_novel_T010070,NM_001064,NM_001135055,NM_001258028,NR_047580	169.99	106.34	148.48	158.16	TKT
9188	BGI_novel_T001793,NM_001256910,NM_004728	169.99	22.39	90.88	73.01	DDX21
283120	NR_002196,NR_131223,NR_131224	169.39	11.44	6.76	4.4	H19
26472	NM_138689	169.39	29.11	79.91	76.78	PPP1R14B
93621	BGI_novel_T010615,NM_001272053,NM_001272054,NM_033296	169.31	77.54	82.73	83.25	MRFAP1
3192	BGI_novel_T001486,BGI_novel_T001487,BGI_novel_T001488,NM_004501,NM_031844	169.28	77.02	110.92	104.1	HNRNPU
10933	NM_001265603,NM_001265604,NM_001265605,NM_006791,NM_206839	168.91	130.58	116.87	115.38	MORF4L1
2224	NM_001135821,NM_001135822,NM_001242824,NM_001242825,NM_002004	168.8	74.91	120.07	149.02	FDPS
8683	NM_003769	168.63	83.59	118.83	121.21	SRSF9
5245	BGI_novel_T006333,BGI_novel_T006334,NM_001281496,NM_001281497,NM_001281715,NM_002634	168.42	28.86	48.1	45.49	PHB
4678	NM_001195193,NM_002482,NM_152298	168.07	74.68	175.67	181.5	NASP
5710	NM_001330692,NM_002810	167.99	125.45	113.54	112.07	PSMD4
516	NM_001002027,NM_005175	167.8	33.32	79.79	91.45	ATP5G1
8666	NM_003755	167.7	100.79	147.9	147.36	EIF3G
11140	BGI_novel_T007115,NM_007065	167.25	95.67	144.91	151.97	CDC37
5111	NM_002592,NM_182649	166.6	91.49	117.03	118.3	PCNA
7009	BGI_novel_T003179,NM_001098576,NM_003217	166.59	120.48	97.58	93.33	TMBIM6
6282	NM_005620	166.53	11.21	65	64.96	S100A11
81892	NM_001267863,NM_001267864,NM_031210,NR_052025	166.44	42.92	78.08	65.68	SLIRP
81	BGI_novel_T007489,NM_001322033,NM_004924	166.39	46.3	44.63	41.64	ACTN4
10952	BGI_novel_T013925,NM_006808	166.35	86.45	78.28	89.88	SEC61B
4000	BGI_novel_T001067,BGI_novel_T001068,BGI_novel_T001069,BGI_novel_T001070,NM_001257374,NM_001282624,NM_001282625,NM_001282626,NM_005572,NM_170707,NM_170708	166.13	113.02	152.96	149.97	LMNA
8854	BGI_novel_T004573,NM_001206897,NM_003888,NM_170696,NM_170697	165.5	25.31	215.26	198.18	ALDH1A2
54541	NM_019058	165.45	174.11	123.65	151.72	DDIT4
10471	NM_001185181,NM_001265595,NM_001265596,NM_014260	164.83	45.61	79.14	78.51	PFDN6
55379	NM_018509	163.96	76.88	91.54	95.25	LRRC59
4778	BGI_novel_T003247,BGI_novel_T003248,NM_001136023,NM_001261461,NM_006163	163.13	251.01	225.67	225.19	NFE2
3014	BGI_novel_T002872,NM_002105	162.58	91.82	120.21	127.04	H2AFX
3276	BGI_novel_T007687,NM_001207042,NM_001536,NM_198318,NR_033397	162.43	19.28	61.83	63.92	PRMT1
55651	NM_001034833,NM_017838	161.91	31.65	48.22	47.77	NHP2
6748	NM_001204526,NM_001204527,NM_006280,NR_037927	160.98	108.83	92.49	95.48	SSR4
10131	NM_001272049,NM_016292	160.36	56.47	126.29	122.72	TRAP1
6723	NM_003132	160.25	12.55	54.03	47.51	SRM
374291	NM_024407	160.24	97.8	87.02	84.63	NDUFS7
BGI_novel_G001158	BGI_novel_T012169	160.06	152.08	217.95	268.28	NA
1347	NM_001865,NR_029466	159.85	78.2	85.27	85.19	COX7A2
5709	NM_002809	159.3	69.46	101.93	104.15	PSMD3
2194	NM_004104	158.88	48.99	123.69	132.98	FASN
2623	NM_002049	158.84	194.69	145.71	138.41	GATA1
2316	NM_001110556,NM_001456	158.73	51.31	118.41	110.5	FLNA
29997	NM_015710	158.66	272.56	387.27	398.92	GLTSCR2
54458	NM_001005354,NM_018457	158.57	45.59	105.2	99.4	PRR13
BGI_novel_G001283	BGI_novel_T012360	158.03	54.22	123.82	122.26	NA
55845	NM_018462	157.95	190.63	136.63	151.12	BRK1
283131	NR_028272,NR_131012	157.75	349.65	168.53	196.21	NEAT1
8804	NM_003851	157.68	202.58	144.66	134.81	CREG1
6625	BGI_novel_T007659,NM_001301069,NM_003089	157.55	131.53	122.66	133.17	SNRNP70
55052	NM_001318485,NM_017971	157.39	68.08	91.25	98.7	MRPL20
51187	NM_016304	157.23	127.64	155.02	156.05	RSL24D1
6185	BGI_novel_T009068,BGI_novel_T009069,BGI_novel_T009070,NM_001135771,NM_001324299,NM_001324301,NM_001324302,NM_001324303,NM_001324304,NM_001324305,NM_001324306,NM_002951	155.77	86.87	103.67	103.7	RPN2
25824	NM_012094,NM_181651,NM_181652	155.21	432.62	186.28	215.52	PRDX5
142	NM_001618	154.99	65.26	114.97	112.64	PARP1
8148	NM_003487,NM_139215	154.97	48.61	90.6	97.06	TAF15
4354	NM_001166460,NM_001166461,NM_001166462,NM_002436	154.61	455.16	363.04	388.07	MPP1
389	BGI_novel_T000803,NM_001042678,NM_001042679,NM_175744	154.6	118.68	96.37	98.85	RHOC
998	BGI_novel_T000270,NM_001039802,NM_001791,NM_044472	154.49	119.89	130.4	132.8	CDC42
10971	NM_006826	154.27	139.54	113.88	109.33	YWHAQ
3992	NM_013402	153.97	71.35	102.28	110.8	FADS1
7416	NM_003374,NR_036624,NR_036625	153.82	43.35	92.36	88.41	VDAC1
7037	NM_001128148,NM_001313965,NM_001313966,NM_003234	153.55	543.75	461.6	475.26	TFRC
9643	NM_001142418,NM_001142419,NM_001142420,NM_001142421,NM_001142422,NM_001142423,NM_001142424,NM_001142425,NM_001142426,NM_001142427,NM_001142428,NM_001142429,NM_001142430,NM_001142431,NM_001142432,NM_012286	153.44	79.31	102.63	96.16	MORF4L2
522	NM_001003696,NM_001003697,NM_001003701,NM_001003703,NM_001320266,NM_001320267,NM_001685	153.18	77.95	60.22	62.95	ATP5J
829	NM_006135	153.15	103.4	139.27	131.07	CAPZA1
5202	NM_012394	153.13	44.84	69.08	74	PFDN2
5499	NM_001008709,NM_002708,NM_206873	152.86	127.25	97.92	92.88	PPP1CA
6636	NM_003095	152.82	58.28	99.92	103.87	SNRPF
6301	NM_001330669,NM_006513,NR_034072	152.58	121.83	96.39	115.26	SARS
2222	BGI_novel_T013282,BGI_novel_T013283,BGI_novel_T013284,NM_001287742,NM_001287743,NM_001287744,NM_001287745,NM_001287747,NM_001287748,NM_001287749,NM_001287750,NM_001287751,NM_001287756,NM_004462	152.48	85.37	202.18	228.92	FDFT1
6749	NM_003146	152.43	63.11	139.6	136.52	SSRP1
5708	NM_001278708,NM_001278709,NM_002808	152.11	71.21	87.92	82.86	PSMD2
5094	BGI_novel_T003236,NM_001098620,NM_001128911,NM_001128912,NM_001128913,NM_001128914,NM_005016,NM_031989	152.1	255.78	195.04	198.45	PCBP2
2029	BGI_novel_T000953,NM_004436,NM_207042,NM_207043,NM_207044,NM_207045,NM_207046,NM_207047,NM_207168	151.62	76.62	165.97	181.69	ENSA
51629	BGI_novel_T006257,NM_001143780,NM_001321240,NM_001321241,NM_016016	151.52	750.12	156.68	174.8	SLC25A39
2079	NM_004450	151.29	55.58	95.96	100.67	ERH
11130	NM_001005413,NM_007057,NM_032997	151.12	78.2	92.31	98.79	ZWINT
6576	NM_001256534,NM_001287387,NM_005984,NR_046298	150.88	158.74	174.87	182.74	SLC25A1
51522	NM_001165258,NM_016462	150.58	458.94	335.43	370.98	TMEM14C
10097	NM_001005386,NM_005722	150.55	97.1	96.93	90.59	ACTR2
2108	NM_000126,NM_001127716	150	107.93	96.01	102.26	ETFA
10134	NM_001139441,NM_001139457,NM_001256447,NM_005745	149.84	58.27	70.45	73.29	BCAP31
6428	NM_003017,NR_036610	149.26	36.45	103.92	104.47	SRSF3
983	BGI_novel_T001772,NM_001170406,NM_001170407,NM_001320918,NM_001786,NM_033379	148.96	69.91	113.12	104.07	CDK1
2193	NM_004461	148.25	39.52	91.02	92.91	FARSA
53827	BGI_novel_T007409,NM_001164605,NM_001320912,NM_001320913,NM_014164,NM_144779,NR_028406	148.18	128.83	108.28	109.16	FXYD5
5831	BGI_novel_T006631,BGI_novel_T006632,BGI_novel_T006633,BGI_novel_T006634,NM_001282279,NM_001282280,NM_001282281,NM_001330523,NM_006907,NM_153824	147.98	92.43	132.62	159.63	PYCR1
2995	NM_001256584,NM_002101,NM_016815	147.86	426.53	94.61	113.49	GYPC
7407	NM_006295	147.79	15.81	69.65	65.99	VARS
3146	BGI_novel_T003700,NM_001313892,NM_001313893,NM_002128	147.51	63.63	112.79	111.05	HMGB1
6897	BGI_novel_T011065,BGI_novel_T011066,NM_001258437,NM_001258438,NM_152295,NR_047676,NR_047677,NR_047678	147.19	134.42	118.43	121.85	TARS
3309	NM_005347	146.95	48.96	62.91	61.94	HSPA5
2617	BGI_novel_T012576,BGI_novel_T012577,NM_001316772,NM_002047	146.94	170.96	155.59	170.48	GARS
10130	NM_001282704,NM_001282705,NM_001282706,NM_001282707,NM_005742	146.8	46.23	72.6	71.9	PDIA6
8318	NM_001178010,NM_001178011,NM_003504	146.75	58.86	170.36	172.82	CDC45
5714	NM_002812	146.57	80.72	82.29	78.95	PSMD8
1655	NM_001320595,NM_001320596,NM_001320597,NM_004396	145.94	52.77	98.55	96.49	DDX5
121355	NM_144594	145.91	78.78	125.04	131.54	GTSF1
26135	NM_001018067,NM_001018068,NM_001018069,NM_015640	145.91	58.15	78.8	70.97	SERBP1
51162	BGI_novel_T014198,BGI_novel_T014199,NM_016215,NM_201446,NR_045110,NR_045111,NR_046367	145.62	30.1	29.95	28.05	EGFL7
641638	NR_002599	145.4	197.8	325.42	316.82	SNHG6
3615	NM_000884	145.11	144	381.57	375.94	IMPDH2
4713	NM_004146	144.74	74.34	74.16	81.38	NDUFB7
2618	NM_000819,NM_001136005,NM_001136006,NM_175085	144.44	43.87	106.34	98.95	GART
2574	NM_001472	144.38	67.11	84.12	109.44	GAGE2C
8301	BGI_novel_T002758,NM_001008660,NM_001206946,NM_001206947,NM_007166	144.28	206.56	88.01	85.27	PICALM
55505	NM_018648	143.81	61.55	53.2	51.7	NOP10
381	NM_001662	143.58	143.82	146.38	146.53	ARF5
3065	NM_004964	143.05	108.18	170.08	179.85	HDAC1
7353	BGI_novel_T009411,BGI_novel_T009412,BGI_novel_T009413,NM_001035247,NM_005659	143	106.59	98.93	98.56	UFD1L
1981	BGI_novel_T010395,BGI_novel_T010396,NM_001194946,NM_001194947,NM_001291157,NM_004953,NM_182917,NM_198241,NM_198242,NM_198244	142.84	36.8	52.29	47.84	EIF4G1
533	BGI_novel_T000502,NM_001039457,NM_001294333,NM_004047	142.53	71.32	77.59	80.25	ATP6V0B
10487	NM_001105530,NM_001330502,NM_006367	142.49	48.05	55.14	50.01	CAP1
3397	BGI_novel_T008996,NM_002165,NM_181353	142.35	6.69	20.62	13.14	ID1
2665	NM_001115156,NM_001494	141.81	157.2	141.23	129.56	GDI2
8565	NM_003680	141.36	68.47	99.77	114.23	YARS
4150	BGI_novel_T005372,NM_001042539,NM_001276275,NM_001276276,NM_002383,NR_074080	141.29	106.34	161.32	163.42	MAZ
10213	NM_005805	141.05	47.27	60.54	52.5	PSMD14
6520	BGI_novel_T002533,NM_001012662,NM_001012664,NM_001013251,NM_002394,NR_037193	140.88	224.24	136.72	149.61	SLC3A2
5705	NM_001199163,NM_002805	140.5	59.41	96.84	103.54	PSMC5
527	NM_001198569,NM_001694	140.4	84.33	60.31	60.02	ATP6V0C
1936	NM_001130053,NM_001130055,NM_001130056,NM_001130057,NM_001195203,NM_001289950,NM_001317743,NM_001330646,NM_001960,NM_032378	140.01	157.88	62.06	66.3	EEF1D
7532	NM_012479	139.91	45	61.31	59.09	YWHAG
10632	NM_006476,NR_033759	139.26	99.07	115.12	124.98	ATP5L
2521	BGI_novel_T005422,NM_001170634,NM_001170937,NM_004960,NR_028388	139.2	55.65	91.02	104.59	FUS
3692	BGI_novel_T009043,BGI_novel_T009044,NM_001267810,NM_002212,NM_181466,NM_181468,NR_052022,NR_052023,NR_052024	139.15	43.66	76.26	73.99	EIF6
6776	BGI_novel_T006190,BGI_novel_T006191,BGI_novel_T006192,BGI_novel_T006193,NM_001288718,NM_001288719,NM_001288720,NM_003152	139.03	51.7	56.85	53.64	STAT5A
9804	NM_014765	137.83	106.14	198.86	188.6	TOMM20
7386	NM_006003	137.47	57.82	45.72	46.59	UQCRFS1
5594	NM_002745,NM_138957	137.33	129.94	111.16	110.35	MAPK1
4170	BGI_novel_T000951,BGI_novel_T000952,NM_001197320,NM_021960,NM_182763	137.27	44.63	39.56	34.57	MCL1
11040	NM_006875	137.02	17.13	18.31	16.41	PIM2
3301	NM_001314039,NM_001539	136.62	51.03	102.4	96.46	DNAJA1
3145	BGI_novel_T002871,NM_000190,NM_001024382,NM_001258208,NM_001258209	136.29	712.16	507	548.13	HMBS
10189	BGI_novel_T006624,NM_005782	135.87	31.71	77.72	75	ALYREF
5693	NM_001130725,NM_001144932,NM_002797	135.65	131.93	78.1	78.13	PSMB5
51253	NM_001330602,NM_016491	135.63	96.72	105.76	105.76	MRPL37
57291	NR_024031	135.58	21.36	30.68	29.44	DANCR
1345	NM_004374	135.48	75.12	66.03	65.6	COX6C
4738	NM_006156	135.32	75.77	69.81	73.03	NEDD8
8624	NM_001261824,NM_001320795,NM_003720,NM_203433,NR_049728	134.33	44.79	84.7	76.86	PSMG1
2739	NM_006708	134.26	71	120.93	122.26	GLO1
7913	NM_001134709,NM_003472	134.19	95.35	160.71	148.97	DEK
10921	BGI_novel_T005086,BGI_novel_T005087,BGI_novel_T005088,BGI_novel_T005089,NM_001286625,NM_001286626,NM_001286627,NM_006711,NM_080594,NR_104485	134.16	55.83	79.19	83.21	RNPS1
5134	NM_001199461,NM_001199462,NM_001199463,NM_001199464,NM_002598,NM_144781	134.03	127.27	97.44	86.68	PDCD2
4833	NM_001286433,NM_001286435,NM_001286436,NM_001286438,NM_001286439,NM_001286440,NM_005009	133.51	120.07	167.69	184.55	NME4
3028	NM_001037811,NM_004493	133.51	30.67	57.56	55.57	HSD17B10
396	BGI_novel_T006622,BGI_novel_T006623,NM_001185077,NM_001185078,NM_001301240,NM_001301241,NM_001301242,NM_001301243,NM_004309,NR_125441	133.45	30.74	42.72	42.73	ARHGDIA
10969	NM_001159936,NM_006824	133.45	18.91	36.1	28.44	EBNA1BP2
5763	BGI_novel_T003021,NM_001330333,NM_002824	133.41	124.97	131.46	127.46	PTMS
26502	BGI_novel_T006652,BGI_novel_T006653,NM_001038618,NM_001083608,NM_012336,NM_031968	133.21	568.81	457.82	489.84	NARF
3638	NM_001346590,NM_001346591,NM_001346592,NM_001346593,NM_001346594,NM_005542,NM_198336,NM_198337	133.09	72.99	229.56	274.91	INSIG1
8815	NM_001143985,NM_003860	132.88	55.9	85.9	90.44	BANF1
7419	NM_001135694,NM_005662	132.49	116.38	84.29	85.79	VDAC3
57819	NM_021177	131.96	105.35	110.62	113.1	LSM2
6396	BGI_novel_T009816,NM_001136026,NM_001136232,NM_001278946,NM_030673,NM_183352	131.84	133.87	124.94	136.98	SEC13
10452	NM_001128916,NM_001128917,NM_006114	131.59	14.43	42.28	38.67	TOMM40
100526833	BGI_novel_T009414,BGI_novel_T009415,NR_037611,NR_037612	131.57	244.05	73.15	84.44	SEPT5-GP1BB
5684	NM_002788,NM_152132,NR_038123	131.36	41.4	64.47	65.86	PSMA3
5908	NM_001010942,NM_001251917,NM_001251918,NM_001251921,NM_001251922,NM_015646	131.23	37.65	49.36	46.77	RAP1B
4723	NM_001166102,NM_007103	130.84	75.75	67.21	73.77	NDUFV1
10212	NM_005804,NR_046366	130.56	26.23	83.48	91.52	DDX39A
8409	BGI_novel_T014392,NM_004182,NM_153477,NR_045559,NR_045560	130.52	125.67	130.77	140.31	UXT
5702	NM_002804	130.46	59.03	84.18	76.59	PSMC3
5683	BGI_novel_T012598,NM_002787	130.45	75.1	94.51	87.79	PSMA2
6390	NM_003000	130.4	40.83	67.05	64.62	SDHB
875	BGI_novel_T009327,NM_000071,NM_001178008,NM_001178009,NM_001320298,NM_001321072	130.36	63.34	143.63	167.43	CBS
23642	NR_003098	130.24	153.82	206.78	214.23	SNHG1
1974	BGI_novel_T010419,NM_001967	130.2	173.88	264.83	252.43	EIF4A2
23770	BGI_novel_T007296,NM_001308373,NM_012181	130.1	253.07	179.74	178.55	FKBP8
10657	BGI_novel_T000382,BGI_novel_T000383,NM_001271878,NM_006559,NR_073498,NR_073499	129.55	84.48	107.52	99.27	KHDRBS1
10959	NM_001321445,NM_006815	129.44	44.92	57.4	56.26	TMED2
152687	BGI_novel_T010530,BGI_novel_T010531,NM_001286052,NM_001286053,NM_001286054,NM_182524	128.83	58.33	66.93	72.58	ZNF595
6923	NM_007108,NM_207013	128.8	129.33	101.85	112.26	TCEB2
51477	BGI_novel_T007295,NM_001170938,NM_001253389,NM_016368,NR_045573,NR_045574	128.65	120.23	131.38	130.61	ISYNA1
10105	NM_005729	128.57	41.85	48.05	44.79	PPIF
3735	NM_001130089,NM_005548	128.57	56.9	100.12	98.11	KARS
6430	BGI_novel_T004081,BGI_novel_T004082,BGI_novel_T004083,NM_001039465,NM_001320214,NM_006925	128.32	134.59	89.81	97.28	SRSF5
51596	NM_001014433,NM_001014837,NM_001014838,NM_001014840,NM_015921	128.06	89.6	72.98	78.65	CUTA
2923	NM_005313	127.99	57.63	87.28	83.31	PDIA3
4710	NM_001168331,NM_004547	127.79	74.72	73.05	69.1	NDUFB4
3189	BGI_novel_T001780,NM_001322434,NM_001322436,NM_001322437,NM_001322438,NM_001322439,NM_001322440,NM_001322441,NM_001322442,NM_001322443,NM_001322444,NM_001322445,NM_001322446,NM_001322447,NM_001322448,NM_001322449,NM_001322450,NM_001322451,NM_001322452,NM_001322453,NM_012207,NM_021644	127.6	39.42	124.08	122.7	HNRNPH3
10055	BGI_novel_T007610,NM_001145713,NM_001145714,NM_005500,NR_027280	127.55	34.07	36.28	37.81	SAE1
1164	NM_001827	127.37	44.79	71.69	65.46	CKS2
8570	BGI_novel_T007052,BGI_novel_T007053,BGI_novel_T007054,NM_003685	127.05	63.48	92.18	92.13	KHSRP
767558	NM_001128619	126.46	105.62	247.61	245.71	LUZP6
5496	NM_177983	126.07	62.03	74.42	72.16	PPM1G
9555	BGI_novel_T011337,NM_001040158,NM_004893,NM_138609,NM_138610	126.06	63.62	97.67	97.16	H2AFY
1642	NM_001923	125.75	128.65	124.9	124.07	DDB1
3030	NM_000182	124.91	105.67	120.04	123.24	HADHA
2812	NM_000407	124.74	136.58	38.21	14.52	GP1BB
58505	NM_001267817,NM_001267818,NM_021227	124.68	74.02	63.78	57.25	OSTC
11316	NM_001330469,NM_007263,NM_199442,NM_199444	124.55	116.35	105.98	116.32	COPE
513	NM_001001975,NM_001687	124.47	61.97	121.22	111.77	ATP5D
1653	NM_004939	124.35	60.41	150.56	145.32	DDX1
10054	NM_005499	124.14	66.41	93.7	87.12	UBA2
8520	NM_003642,NR_027862	124.01	73.2	85.33	85.17	HAT1
2130	BGI_novel_T009525,NM_001163285,NM_001163286,NM_001163287,NM_005243,NM_013986	123.96	65.29	102.87	103.97	EWSR1
114049	BGI_novel_T012776,NM_001202560,NM_017528,NR_037776,NR_045512	123.91	36.71	78.46	75.62	WBSCR22
83590	NM_001136044,NM_031434	123.73	66.38	107.71	109.56	TMUB1
7520	NM_021141	123.62	58.45	73.02	62.82	XRCC5
5579	NM_002738,NM_212535	123.38	38.21	3.27	2.83	PRKCB
39	NM_001303253,NM_005891	123.27	43.09	115.35	147.88	ACAT2
891	NM_031966	123.24	24.09	43.65	33.99	CCNB1
90480	NM_052850	123.23	34.55	65.16	57.35	GADD45GIP1
7756	BGI_novel_T006109,BGI_novel_T006110,BGI_novel_T006111,BGI_novel_T006112,BGI_novel_T006113,NM_001032293,NM_001098507,NM_003457	123.18	112.51	82.21	79.17	ZNF207
6500	BGI_novel_T011328,NM_006930,NM_170679	123.11	90.5	107.72	100.02	SKP1
BGI_novel_G000085	BGI_novel_T000927	122.99	5.51	9.18	8.12	NA
7138	BGI_novel_T007788,BGI_novel_T007789,BGI_novel_T007790,NM_001126132,NM_001126133,NM_001291774,NM_003283	122.5	65.5	127.2	144.03	TNNT1
191	NM_000687,NM_001161766,NM_001322084,NM_001322085,NM_001322086	122.47	68.43	342.17	368.57	AHCY
2783	NM_005273	122.41	116.73	89.05	87.66	GNB2
2271	NM_000143	122.26	70.12	56.78	48.36	FH
10856	BGI_novel_T007657,BGI_novel_T007658,NM_001321190,NM_001321191,NM_006666,NR_135578	122.24	21.28	69.95	72.51	RUVBL2
94239	NM_012412,NM_138635,NM_201436,NM_201516,NM_201517	122.23	76.74	104.64	105.67	H2AFV
8031	BGI_novel_T001730,BGI_novel_T001731,NM_001145260,NM_001145261,NM_001145262,NM_001145263,NM_005437	121.61	480	109.52	98.05	NCOA4
26528	NM_018959,NM_170711	121.57	29.35	64.68	61.64	DAZAP1
5931	NM_001198719,NM_002893	121.21	73.34	107.71	109.7	RBBP7
51639	NM_016047	121.1	76.2	82.59	78.23	SF3B6
23741	BGI_novel_T004520,NM_014335	120.96	100.7	48.88	47.53	EID1
4898	NM_001101662,NM_001242361,NM_002525	120.91	129.54	42.23	40.62	NRDC
1647	NM_001199741,NM_001199742,NM_001924	120.45	101.22	47.02	43.69	GADD45A
1108	BGI_novel_T003008,BGI_novel_T003009,NM_001273,NM_001297553	120.43	56.77	82.49	76.9	CHD4
100188893	BGI_novel_T011850,NM_001134493	120.29	41.18	57.48	67.74	TOMM6
9232	NM_001282382,NM_001282383,NM_004219	120	40.36	108.51	85.4	PTTG1
64951	NM_032014	119.83	87.95	75.24	77.49	MRPS24
1660	NM_001357,NR_033302	119.56	45	58.45	53	DHX9
8664	NM_003753	119.53	114.98	134.75	126.48	EIF3D
100287932	NM_006327,NR_073029,NR_073030	119.12	51.19	50.06	47.83	TIMM23
7917	BGI_novel_T011774,BGI_novel_T011775,NM_001098534,NM_001199697,NM_001199698,NM_004639,NM_080702,NM_080703	119.04	110.67	109.67	118.06	BAG6
1654	BGI_novel_T014372,NM_001193416,NM_001193417,NM_001356,NR_126093,NR_126094	118.67	73.21	65.94	68.4	DDX3X
6392	NM_001276503,NM_001276504,NM_001276506,NM_003002,NR_077060	118.64	69.59	63.64	63.03	SDHD
1019	NM_000075	118.63	103.1	102.05	118.98	CDK4
826	BGI_novel_T007454,BGI_novel_T007455,NM_001003962,NM_001302632,NM_001302633,NM_001749	118.53	111.2	74.17	70.57	CAPNS1
83706	NM_031471,NM_178443	118.43	70.57	44.87	45.39	FERMT3
83442	NM_031286	118.39	55.59	12.15	8.78	SH3BGRL3
6472	BGI_novel_T003294,BGI_novel_T003295,NM_001166356,NM_001166357,NM_001166358,NM_001166359,NM_005412,NR_029415,NR_029416,NR_029417,NR_048562	118.38	76.06	79.89	88.77	SHMT2
7453	NM_004184,NM_173701,NM_213645,NM_213646	118.33	59.1	75.5	92.91	WARS
6182	NM_002949	118.31	20.89	54.81	54.52	MRPL12
7514	NM_003400	118.3	80.38	118.95	120.16	XPO1
219927	NM_181514,NM_181515	118.29	43.48	42.93	47.34	MRPL21
2821	BGI_novel_T007396,NM_000175,NM_001184722,NM_001289789,NM_001289790,NM_001329909,NM_001329910,NM_001329911	118.18	24.31	28.33	26.15	GPI
7083	NM_001346663,NM_003258	118.02	79.2	126.64	136.49	TK1
55969	NM_001199534,NM_018840,NM_199483,NR_026562	117.87	38.73	43.52	38.78	C20orf24
1399	NM_005207	117.49	98.29	94.37	88.21	CRKL
1207	NM_001293,NM_001311199,NM_001311200,NM_001311201,NM_001311202	117.49	69.34	122.43	125.18	CLNS1A
57142	NM_001321859,NM_001321860,NM_001321861,NM_001321862,NM_001321863,NM_001321904,NM_007008,NM_020532,NM_153828,NM_207520,NM_207521,NR_135829,NR_135830	117.48	156.54	162.17	191.87	RTN4
79002	NM_001329738,NM_001329739,NM_024038,NR_138095	117.23	85.79	84.06	78.87	C19orf43
5719	BGI_novel_T002124,NM_002817,NM_175932	117.23	50.19	74.38	73.25	PSMD13
10459	NM_001127325,NM_006341	117.08	75.29	110.76	117.4	MAD2L2
7384	NM_003365	117	77.43	87.46	87.38	UQCRC1
2539	NM_000402,NM_001042351	116.9	75.84	66.04	70.13	G6PD
5037	NM_002567	116.74	40.38	72.22	68.52	PEBP1
22826	BGI_novel_T000352,NM_014280	116.66	72.59	76.11	73.12	DNAJC8
6426	BGI_novel_T006364,BGI_novel_T006365,BGI_novel_T006366,BGI_novel_T006367,BGI_novel_T006368,BGI_novel_T006369,BGI_novel_T006370,BGI_novel_T006371,BGI_novel_T006372,BGI_novel_T006373,BGI_novel_T006374,BGI_novel_T006375,BGI_novel_T006376,BGI_novel_T006377,BGI_novel_T006378,NM_001078166,NM_006924,NR_034041	116.4	50.71	69.61	71.12	SRSF1
54927	NM_001317177,NM_001317178,NM_017812,NR_133671	116.35	84.29	22.42	22.75	CHCHD3
29015	BGI_novel_T002481,BGI_novel_T002482,BGI_novel_T002483,BGI_novel_T002484,NM_001278201,NM_001278206,NM_014096,NM_017611,NM_199329	116.32	59.96	76.01	77.74	SLC43A3
25804	NM_001252129,NM_012321	116.25	37.63	76.08	82.3	LSM4
102288414	NM_001286086,NR_104414	116.23	49.32	110.53	119.86	C11orf98
51371	NM_015932	116.13	51.24	52.28	48.92	POMP
11338	NM_001012478,NM_007279	115.8	51.97	61.04	60.97	U2AF2
23524	BGI_novel_T005101,BGI_novel_T005102,NM_016333	115.77	115.23	124.06	129.28	SRRM2
16	NM_001605	115.64	245.99	195.25	251.63	AARS
201254	NM_001271006,NM_001271007,NM_001330536,NM_144998	115.13	31	39.64	37.74	STRA13
22818	BGI_novel_T003249,BGI_novel_T003250,BGI_novel_T003251,BGI_novel_T003252,NM_001271734,NM_001271735,NM_001271736,NM_016057,NR_073424	115.12	126.34	112.78	117.74	COPZ1
389541	NM_001008395,NM_001318236,NM_001318237,NR_134526,NR_134527,NR_134528,NR_134529,NR_134530	115.11	65.81	69.12	81.52	LAMTOR4
55854	NM_018471	114.52	63.97	95.46	87.6	ZC3H15
8334	BGI_novel_T011696,BGI_novel_T011697,BGI_novel_T011698,NM_003512	114.5	354.27	62.95	72.21	HIST1H2AC
4141	BGI_novel_T003305,NM_004990	114.49	87.6	102.94	120.61	MARS
7112	NM_001032283,NM_001032284,NM_001307975,NM_003276	114.45	57.96	111.11	103.29	TMPO
10440	NM_006335	114.43	29.99	42.9	42.31	TIMM17A
7153	NM_001067	114.17	55.53	133.33	111.34	TOP2A
27044	NM_014390	114.13	115.96	64.08	72.78	SND1
51386	NM_001242923,NM_016091	114	163.51	220.84	211.73	EIF3L
29920	NM_001271681,NM_013328	113.89	96.07	93.09	108.24	PYCR2
23193	BGI_novel_T002524,BGI_novel_T002525,BGI_novel_T002526,NM_001278192,NM_001278193,NM_001278194,NM_001329222,NM_001329223,NM_001329224,NM_001329225,NM_198334,NM_198335	113.78	76.79	148.04	154.98	GANAB
5694	NM_001270481,NM_002798	113.77	46.77	50.26	56.19	PSMB6
10084	BGI_novel_T014425,BGI_novel_T014426,BGI_novel_T014427,NM_001032381,NM_001032382,NM_001032383,NM_001032384,NM_001167989,NM_001167990,NM_001167992,NM_005710,NM_144495	113.52	84.02	106.77	109.57	PQBP1
991	NM_001255	113.51	26.7	142.02	127.78	CDC20
8761	NM_001135653,NM_001135654,NM_003819	113.5	72.48	96.23	93.75	PABPC4
7919	NM_004640,NM_080598,NR_037852	113.41	71.25	75.96	78.81	DDX39B
11047	NM_001281437,NM_001281438,NM_007002,NM_175573	113.27	47.01	63.41	60.49	ADRM1
51258	NM_016497	113.19	39.71	41.99	48.04	MRPL51
BGI_novel_G001397	BGI_novel_T013234	113.12	26.92	27.24	52.78	NA
1729	BGI_novel_T011396,BGI_novel_T011397,BGI_novel_T011398,BGI_novel_T011399,BGI_novel_T011400,NM_001079812,NM_001314007,NM_005219	113.08	30.06	90.73	88.99	DIAPH1
1736	BGI_novel_T014774,BGI_novel_T014775,NM_001142463,NM_001288747,NM_001363,NR_110021,NR_110022,NR_110023	112.7	50.27	99.81	95.77	DKC1
29081	BGI_novel_T008552,NM_001293186,NM_001293187,NM_014168	112.7	115.52	113.84	103.95	METTL5
10465	NM_001330510,NM_006347	112.64	49.72	75.89	79.07	PPIH
3654	NM_001025242,NM_001025243,NM_001569	112.6	27.97	80.64	80.36	IRAK1
5552	BGI_novel_T001795,BGI_novel_T001796,NM_001321053,NM_001321054,NM_002727	112.11	18.28	43.32	33.52	SRGN
100093630	NR_003584,NR_034010,NR_034011	112.1	83.17	130.61	140.22	SNHG8
9556	NM_001127393,NM_004894	111.97	63.32	52.66	59.25	C14orf2
1650	NM_005216	111.72	61.24	68.23	70.15	DDOST
55920	NM_001136204,NM_018715	111.7	44.21	88.01	85.68	RCC2
4635	BGI_novel_T006299,NM_001002841,NM_002476	111.16	609.99	280.56	309.03	MYL4
9524	NM_001321170,NM_138501,NR_038103,NR_038104	111.02	68.25	43.29	46.74	TECR
8125	NM_006305	110.97	55.38	86.78	88.49	ANP32A
27339	NM_014502	110.9	34.61	86.85	87.92	PRPF19
10946	BGI_novel_T000443,NM_001320830,NM_006802	110.71	39.16	76.01	72.21	SF3A3
23204	NM_001313858,NM_015161	110.66	59.06	70.19	62.15	ARL6IP1
10992	NM_006842	110.37	55.71	101.92	95.82	SF3B2
4102	BGI_novel_T014714,NM_005362	110.14	60.15	45.59	46.78	MAGEA3
47	NM_001096,NM_001303274,NM_001303275,NM_198830	109.91	26.33	59.57	62.78	ACLY
56271	NM_001080425,NM_001127688	109.73	72.05	187.64	176.3	BEX4
7922	NM_001077516,NM_001288777,NM_006979	109.71	85.69	68	74.7	SLC39A7
2058	NM_004446	109.63	161.41	135.52	136.19	EPRS
6635	NM_001304464,NM_001328637,NM_001328638,NM_003094,NR_130746	109.57	44.87	60.82	62.81	SNRPE
4702	NM_001318195,NM_014222	109.55	57.01	77.8	84.93	NDUFA8
4728	NM_002496	109.5	70.71	74.97	69.19	NDUFS8
7385	NM_003366	109.4	101.34	107.72	112.78	UQCRC2
55299	NM_018321	109.33	19.99	53.2	54.04	BRIX1
29101	NM_014188	109.12	67.57	65.9	64.77	SSU72
9592	NM_004907	109.08	33.37	58.28	55.71	IER2
5501	NM_001244974,NM_002710	109.08	99.81	138.2	127.92	PPP1CC
4061	NM_001127213,NM_002346	108.89	14.53	18.45	14.36	LY6E
2098	NM_001984	108.72	94.15	94.98	90.89	ESD
51053	NM_001251989,NM_001251990,NM_001251991,NM_015895	108.46	50.08	91.88	87.76	GMNN
10528	NM_006392,NR_027700	108.45	24.66	58.22	58.39	NOP56
401397	NR_015442,NR_024412	108.3	42.19	39	34.21	LINC00998
3308	NM_002154	108.3	48.06	84.15	76.16	HSPA4
200185	NM_173852	108.26	72.87	83.07	87.5	KRTCAP2
64960	NM_031280	108.22	74.05	78.94	81.69	MRPS15
4190	NM_001199111,NM_001199112,NM_001316374,NM_005917	108.1	51.97	71.1	68.05	MDH1
8073	BGI_novel_T000380,BGI_novel_T000381,NM_001195100,NM_001195101,NM_080391	108.07	58.22	51.41	48.2	PTP4A2
10573	NM_006428	108.01	63.1	80.1	80.4	MRPL28
1211	NM_001076677,NM_001184760,NM_001184761,NM_001184762,NM_001311203,NM_001311204,NM_001311205,NM_001311206,NM_001833,NM_007096,NR_132349	108.01	101.27	67.97	74.54	CLTA
5531	NM_001303503,NM_001303504,NM_001303506,NM_001303507,NM_002720	107.99	77.34	69.05	68.37	PPP4C
5425	BGI_novel_T012617,NM_001127218,NM_001256879,NM_006230	107.99	37.69	87.49	94.83	POLD2
1431	NM_004077	107.96	114.7	135.77	136.75	CS
64928	NM_001318767,NM_001318768,NM_001318769,NM_001318770,NM_001318771,NM_032111	107.9	59.4	55.08	59.21	MRPL14
4714	BGI_novel_T001977,NM_001284367,NM_001284368,NM_005004	107.89	49.43	49.21	52.98	NDUFB8
29074	BGI_novel_T012197,BGI_novel_T012198,BGI_novel_T012199,BGI_novel_T012200,NM_001318817,NM_014161,NR_134860,NR_134861,NR_134862,NR_134863,NR_134864,NR_134865,NR_134866	107.59	48.38	76.14	74.56	MRPL18
10935	NM_001302272,NM_006793,NR_126102,NR_126103,NR_126105,NR_126106	107.56	52.78	80.46	76.73	PRDX3
84191	NM_001014812,NM_001289108,NM_032231,NR_110310	107.19	68.76	93.62	89.84	FAM96A
28969	NM_001159767,NM_014038,NR_027624	107.15	34.11	66.73	54.6	BZW2
9521	NM_001135650,NM_004280	107.01	62.63	57.35	66.14	EEF1E1
284119	BGI_novel_T006196,NM_012232	106.97	24.83	34.07	34.4	PTRF
30968	BGI_novel_T013770,BGI_novel_T013771,NM_001287031,NM_001287032,NM_001287033,NM_013442	106.9	54.49	59.59	60.24	STOML2
51759	NM_016520	106.86	35.97	31.39	30.94	C9orf78
10049	NM_005494,NM_058246	106.81	62.28	67.62	63.72	DNAJB6
6611	NM_001258423,NM_004595	106.61	52.35	78.98	78.14	SMS
23759	NM_001317996,NM_014337,NM_148175,NM_148176	106.6	71.94	77.74	79.12	PPIL2
1075	NM_001114173,NM_001814,NM_148170	106.56	10.45	26.53	26.14	CTSC
22919	NM_012325	106.27	68.77	95.08	97.38	MAPRE1
529	NM_001039366,NM_001039367,NM_001696	106.13	76.71	42.23	43.71	ATP6V1E1
115098	NM_001136203,NM_138442	105.98	41.17	50.35	48.66	CCDC124
3728	BGI_novel_T006178,BGI_novel_T006179,BGI_novel_T006180,NM_002230,NM_021991	105.91	115.89	131.59	130.69	JUP
977	NM_001039490,NM_004357,NM_139029,NM_139030	105.76	60.33	80.47	76.09	CD151
6522	NM_001199692,NM_001199693,NM_001199694,NM_003040	105.74	71.32	92.86	95.12	SLC4A2
7415	NM_007126	105.51	65.19	86.3	82.13	VCP
373156	NM_001143679,NM_001143680,NM_001143681,NM_015917	105.47	136.85	85.95	92.34	GSTK1
10591	NM_006443,NM_199184	105.38	67.88	112.52	125.88	DNPH1
471	NM_004044	105.3	34.32	60.11	52.09	ATIC
1717	NM_001163817,NM_001360	105.25	24.75	53.14	60.89	DHCR7
2237	NM_004111	105.25	41.42	60.43	62.95	FEN1
8665	NM_003754	105.21	172.6	197.37	185.91	EIF3F
80097	NM_001330282,NM_001330284,NM_025029	105.01	76.35	132.85	123.45	MZT2B
65993	NM_001300900,NM_023936	104.96	42.62	72.6	70.2	MRPS34
79095	NM_024112	104.88	109.64	71.14	76.68	C9orf16
10542	NM_006402	104.81	122.76	58.03	67.84	LAMTOR5
10961	NM_001034025,NM_006817	104.72	181.81	121.65	135.86	ERP29
4716	NM_004548	104.55	72.53	82.39	85.77	NDUFB10
8673	NM_003761	104.55	25.95	54.18	50.5	VAMP8
3376	NM_002161,NM_013417,NR_073446	104.23	65.6	105.69	116.56	IARS
23478	NM_001271918,NM_001271919,NM_001271920,NM_001271921,NM_001271922,NM_014300,NR_073518	104.17	83.22	102.16	104.84	SEC11A
6836	BGI_novel_T014162,BGI_novel_T014163,NM_001280788,NM_001280789,NM_001280790,NM_001280791,NM_001280792,NM_001280793,NM_033161	104.12	65.08	56	57.19	SURF4
4609	BGI_novel_T013550,NM_002467	104.08	15.78	64.74	59.83	MYC
4066	NM_005583	104.04	148.13	131.77	130.11	LYL1
388753	NM_001012985,NM_001206641,NM_001301733	103.37	37.89	46.5	46.89	COA6
25792	BGI_novel_T014064,NM_001131015,NM_001131016,NM_001131017,NM_001131018,NM_001257975,NM_001257976,NM_012127	103.06	123.72	153.58	158.27	CIZ1
8894	NM_001316363,NM_001316364,NM_003908	103.03	115.12	86.34	84.89	EIF2S2
6713	NM_003129	103.02	79.21	124.78	138.93	SQLE
90737	NM_001013435,NM_130467	102.97	102.97	73.5	64.34	PAGE5
4172	BGI_novel_T011895,NM_001270472,NM_002388	102.93	41.51	131.86	130.62	MCM3
5713	NM_002811	102.93	48.67	69.22	67.44	PSMD7
84798	BGI_novel_T007709,BGI_novel_T007710,NM_001290149,NM_001290150,NM_001290151,NM_001290152,NM_001290153,NM_001290154,NM_001290155,NM_032712,NM_199249,NM_199250	102.91	55.98	74.48	80.11	C19orf48
5441	NM_021128	102.84	30.28	44.3	52.56	POLR2L
23020	BGI_novel_T008311,NM_014014	102.66	110.71	314.66	331.33	SNRNP200
81876	NM_030981	102.6	93.77	60.23	63.44	RAB1B
51075	NM_001144012,NM_015959,NR_026593,NR_037645	102.58	38.34	35.17	37.68	TMX2
328	NM_001244249,NM_001641,NM_080648,NM_080649	102.56	96.44	113.18	121.34	APEX1
388962	NM_001035505,NM_212552	102.47	43	71.52	68.6	BOLA3
9403	NM_004261,NM_203341,NR_144512,NR_144513	102.45	54.6	63.87	65.64	2017-09-15
8661	NM_003750	102.42	67.61	83.89	80.1	EIF3A
22974	NM_012112	102.22	30.03	56.85	51.29	TPX2
126328	NM_001193375,NM_175614,NR_034166	102.04	45.06	69.23	75.86	NDUFA11
140823	NM_080748	101.94	51.22	51.47	49.08	ROMO1
1665	BGI_novel_T010649,NM_001358	101.83	41.11	72.21	69.52	DHX15
4085	NM_002358	101.59	31.77	55.06	53.9	MAD2L1
10419	NM_001039619,NM_001282953,NM_001282954,NM_001282955,NM_001282956,NM_006109	101.51	15.82	71.93	68.01	PRMT5
29106	NM_001165257,NM_013243	101.5	2.45	2.55	1.66	SCG3
55967	NM_001258338,NM_018838	101.14	32.97	40.58	34.06	NDUFA12
60481	BGI_novel_T011901,NM_001242828,NM_001242830,NM_001242831,NM_001301856,NM_021814	101.12	64.99	74.91	76.59	ELOVL5
440	NM_001178075,NM_001178076,NM_001178077,NM_001673,NM_133436,NM_183356	101.11	127.86	152.07	189.63	ASNS
2109	NM_001014763,NM_001985	100.99	98.47	85.99	93.29	ETFB
54205	NM_018947	100.9	13.95	30.81	29.98	CYCS
4116	BGI_novel_T000585,NM_002370	100.89	44.17	69.63	68.23	MAGOH
832	BGI_novel_T000244,BGI_novel_T000245,BGI_novel_T000246,NM_001206540,NM_001206541,NM_001282162,NM_001313932,NM_004930	100.74	89.66	31.46	35.88	CAPZB
51614	NM_015966,NM_198398	100.7	130.75	89.53	96.88	ERGIC3
51727	NM_001136140,NM_016308,NR_046394,NR_046395	100.63	82.37	54.3	49.92	CMPK1
23234	BGI_novel_T001828,BGI_novel_T001829,NM_015190	100.53	113.28	95.41	96.71	DNAJC9
51631	BGI_novel_T013106,BGI_novel_T013107,BGI_novel_T013108,NM_001244585,NM_001270643,NM_016019	100.28	58.51	64.27	67.98	LUC7L2
4711	NM_001199957,NM_001199958,NM_002492	100.27	157.15	94.69	87.22	NDUFB5
4001	BGI_novel_T011290,NM_001198557,NM_005573,NR_134488	100.24	34.71	86.52	84.24	LMNB1
4942	BGI_novel_T002069,BGI_novel_T002070,BGI_novel_T002071,BGI_novel_T002072,BGI_novel_T002073,BGI_novel_T002074,BGI_novel_T002075,BGI_novel_T002076,NM_000274,NM_001171814,NM_001322965,NM_001322966,NM_001322967,NM_001322968,NM_001322969,NM_001322970,NM_001322971,NM_001322974	100.16	573.87	608.73	573.14	OAT
9184	NM_001007793,NM_004725	100.08	48.65	83.91	78.38	BUB3
10016	BGI_novel_T010994,NM_001267556,NM_001267557,NM_001267558,NM_001267559,NM_013232,NR_073609	100.06	53.03	66.39	64.24	PDCD6
9144	NM_001320523,NM_004710	99.97	85.56	49.76	49.15	SYNGR2
51728	BGI_novel_T004978,NM_016310	99.93	25.58	44.88	53.54	POLR3K
1175	BGI_novel_T007602,NM_001301076,NM_001301078,NM_001301081,NM_004069,NM_021575	99.88	57.54	58.39	63.62	AP2S1
9689	BGI_novel_T008677,BGI_novel_T008678,BGI_novel_T008679,BGI_novel_T008680,NM_001207067,NM_001207068,NM_001207069,NM_001321688,NM_001321690,NM_001321691,NM_001321693,NM_001321694,NM_014670	99.56	29.32	44.43	38.69	BZW1
1718	NM_014762	99.56	21.47	67.58	64.19	DHCR24
9538	BGI_novel_T002908,BGI_novel_T002909,NM_001290135,NM_001330419,NM_004879,NR_110769,NR_110770	99.51	48.85	61.6	58.91	EI24
6513	NM_006516	99.51	321.15	215.87	216.39	SLC2A1
2107	NM_001256302,NM_001282185,NM_001291974,NM_001291975,NM_004730	99.42	56.16	79.39	72.81	ETF1
684	NM_004335	99.38	17.61	84.29	85.62	BST2
23344	NM_001184796,NM_015292	99.36	29.81	82.44	82.38	ESYT1
10245	NM_001167947,NM_005834	99.3	63.79	61.35	65.62	TIMM17B
6675	BGI_novel_T001158,BGI_novel_T001159,NM_001324113,NM_001324114,NM_001324115,NM_001324116,NM_001324117,NM_003115	99.13	29.24	67.75	59.98	UAP1
647979	NR_027451	99.03	118.4	80.67	82.59	NORAD
91582	NM_194326,NR_130151	98.86	35.77	41.63	45.26	RPS19BP1
7533	NM_003405	98.81	178.22	99.39	106.43	YWHAH
9361	NM_001276479,NM_001276480,NM_004793,NR_076392	98.8	39.5	65.72	77.26	LONP1
890	NM_001237	98.75	34.18	80.71	80.56	CCNA2
2280	NM_000801,NM_001199786,NM_054014	98.52	50.7	61.91	59.98	FKBP1A
6432	BGI_novel_T008127,NM_001031684,NM_001195446	98.34	21.2	55.96	56.48	SRSF7
7555	NM_001127192,NM_001127193,NM_001127194,NM_001127195,NM_001127196,NM_003418	98.34	44.59	56.39	56.01	CNBP
3930	NM_002296,NM_194442	98.29	51.48	68.03	62.38	LBR
9768	NM_001029989,NM_014736,NR_109934	98.16	97.45	190.17	201.32	KIAA0101
84617	BGI_novel_T006781,BGI_novel_T006782,BGI_novel_T006783,NM_001303524,NM_001303525,NM_001303526,NM_001303527,NM_001303528,NM_001303529,NM_001303530,NM_032525	98.08	149.12	121.9	128.06	TUBB6
8883	BGI_novel_T005535,BGI_novel_T005536,NM_001018159,NM_001018160,NM_001286500,NM_003905	98.06	42.17	90.57	89.4	NAE1
10456	NM_001018837,NM_006118	97.84	81.94	66.13	75.86	HAX1
1434	NM_001256135,NM_001316,NR_045796	97.68	27.64	74.78	69.63	CSE1L
1213	NM_001288653,NM_004859	97.54	121.07	105.97	107.56	CLTC
6294	BGI_novel_T007040,BGI_novel_T007041,NM_001201338,NM_001201339,NM_001201340,NM_001320571,NM_001320572,NM_002967	97.42	47.5	73.94	75.31	SAFB
6048	NM_006913	97.15	91.81	118.29	123	RNF5
2782	BGI_novel_T000096,BGI_novel_T000097,BGI_novel_T000098,BGI_novel_T000099,BGI_novel_T000100,BGI_novel_T000101,BGI_novel_T000102,NM_001282538,NM_001282539,NM_002074	97.1	70.28	50.61	52.37	GNB1
6515	NM_006931	97.08	0.57	3.19	2.9	SLC2A3
51668	BGI_novel_T000588,NM_001316935,NM_016126,NR_133632,NR_133633	97.04	60.69	79.75	85.66	HSPB11
11235	NM_007217,NM_145859,NM_145860	96.89	68.7	44.96	40.01	PDCD10
25912	NM_001098616,NM_001297717,NM_001297718,NM_001297720,NM_001297721,NM_001297723,NM_015449,NM_138740	96.88	76.26	88.74	91.02	C1orf43
7430	NM_001111077,NM_003379	96.81	57.73	76.36	74.76	EZR
6632	NM_001291916,NM_006938	96.72	24.56	52.23	51.27	SNRPD1
483	NM_001679	96.66	117.98	82.83	77.62	ATP1B3
55629	NM_017761	96.22	75.43	79.83	68.97	PNRC2
116138	NM_057161,NR_040101	96.19	123.92	96.73	101.23	KLHDC3
1603	NM_001344	96.18	66.22	44.43	47.84	DAD1
51529	BGI_novel_T006625,BGI_novel_T006626,NM_001002244,NM_001002245,NM_001002246,NM_001002247,NM_001002248,NM_001002249,NM_001289414,NM_001289415,NM_001289416,NM_001289417,NM_001289418,NM_001289419,NM_001289420,NM_016476	96.08	84.51	69.59	78.15	ANAPC11
2035	BGI_novel_T000357,BGI_novel_T000358,BGI_novel_T000359,BGI_novel_T000360,BGI_novel_T000361,NM_001166005,NM_001166006,NM_001166007,NM_004437,NM_203342,NM_203343	96.03	217.47	126.83	128.28	EPB41
10899	NM_006694	95.85	74.88	61.04	59.03	JTB
56647	NM_016567,NM_078468,NM_078469	95.82	40.11	88.61	81.53	BCCIP
8021	NM_001318324,NM_001318325,NM_005085	95.77	75.63	76.07	72.66	NUP214
51035	NM_001286077,NM_001286078,NM_015853	95.65	138.13	153.59	158.17	UBXN1
4722	NM_004551	95.63	52.34	55.69	58.46	NDUFS3
5701	NM_001204453,NM_002803	95.58	62.99	62.3	56.38	PSMC2
550	NM_181575,NR_126510,NR_126511	95.51	67.72	63.4	66.3	AUP1
7818	BGI_novel_T001048,BGI_novel_T001049,NM_001199849,NM_001199850,NM_001199851,NM_004632,NM_033657	95.48	112.8	84.9	89.46	DAP3
1522	NM_001336	95.47	110.49	51.56	54.97	CTSZ
27101	NM_001007214,NM_014412	95.16	27.94	55.82	55.17	CACYBP
5269	NM_001195291,NM_001271822,NM_001271823,NM_001271824,NM_001271825,NM_001297699,NM_001297700,NM_004568	95.14	97.46	82.69	88.29	SERPINB6
7791	NM_001010972,NM_003461	95.09	17.81	27.99	23.28	ZYX
6241	NM_001034,NM_001165931	95.09	33.8	49.01	50.32	RRM2
8896	BGI_novel_T012870,NM_003910	95.04	77.67	85.23	90.3	BUD31
52	NM_001040649,NM_004300,NM_007099,NR_024080	94.83	106.05	86	84.26	ACP1
8724	NM_001300928,NM_001300929,NM_003795,NM_152827	94.68	108.97	84.02	85.07	SNX3
5527	BGI_novel_T004247,BGI_novel_T004248,NM_001161725,NM_001161726,NM_002719,NM_178586,NM_178587	94.37	107.91	24.42	24.92	PPP2R5C
3880	NM_002276	94.35	109.68	195.78	191.24	KRT19
5589	BGI_novel_T007149,NM_001001329,NM_001289102,NM_001289103,NM_001289104,NM_002743	94.31	93.63	126.8	133.86	PRKCSH
9295	BGI_novel_T000642,BGI_novel_T000643,NM_001190987,NM_004768	94.27	95.61	94.16	89.6	SRSF11
7408	NM_003370	93.77	18.68	41.64	41.22	VASP
BGI_novel_G000895	BGI_novel_T009250	93.73	18.33	55.45	62.04	NA
3936	BGI_novel_T003750,BGI_novel_T003751,NM_002298	93.59	20.34	42.8	37.81	LCP1
51747	NM_001330330,NM_006107,NM_016424	93.55	113.02	87.4	89.11	LUC7L3
6767	NM_001278589,NM_003932	93.49	128.42	139.72	138.6	ST13
10430	NM_001242597,NM_001242598,NM_032635	93.26	20.86	30.2	27.64	TMEM147
23246	NM_015201	93.23	17.8	38.66	36.18	BOP1
7317	BGI_novel_T014381,NM_003334,NM_153280	93.16	84.15	83.55	84.32	UBA1
6746	NM_003145	93.14	87.73	60.33	60.11	SSR2
2752	NM_001033044,NM_001033056,NM_002065	93.08	91.86	120.05	118.74	GLUL
441951	NR_003604,NR_003605,NR_003606,NR_036658,NR_036659	93	160.75	229.26	251.53	ZFAS1
23603	NM_001105237,NM_001276471,NM_014325	92.98	136.12	67.88	66.62	CORO1C
80764	BGI_novel_T009448,BGI_novel_T009449,NM_001008695,NM_030573	92.88	43.2	64.98	60.3	THAP7
4076	NM_005898,NM_203364	92.54	62.29	95.67	87.82	CAPRIN1
100008586	NM_001098405	92.49	29.91	70.14	32.89	GAGE12F
391	NM_001665	92.49	29.74	35.14	33.63	RHOG
55210	NM_001170535,NM_001170536,NM_018188	92.47	17.94	46.43	46.67	ATAD3A
64710	NM_022731	92.35	48.28	58.39	56.8	NUCKS1
8260	NM_001256119,NM_001256120,NM_003491	92.21	49.93	55.08	56.52	NAA10
51433	NM_001137559,NM_001330489,NM_016237	91.99	51.44	77.91	80.26	ANAPC5
8833	NM_003875	91.96	115.43	84.06	77.2	GMPS
10797	NM_006636,NR_027405	91.86	71.3	105.5	106.53	MTHFD2
51042	NM_015871	91.79	16.82	21.21	17.34	ZNF593
10628	NM_001313972,NM_006472	91.78	435.82	302.53	275.98	TXNIP
4173	NM_005914,NM_182746	91.64	66.31	133.41	132.86	MCM4
4677	NM_004539	91.63	61.72	64.16	67.39	NARS
9518	NM_004864	91.49	38.81	8.62	6.75	GDF15
5347	NM_005030	91.4	22.26	51.99	46.29	PLK1
3420	NM_001258384,NM_001330763,NM_006899,NM_174855,NR_136344	91.36	42.16	44.85	49.57	IDH3B
10092	BGI_novel_T001221,NM_001270439,NM_005717	91.34	55.53	39.61	37.07	ARPC5
10492	BGI_novel_T011948,BGI_novel_T011949,NM_001159673,NM_001159674,NM_001159675,NM_001159676,NM_001159677,NM_001253771,NM_006372	91.21	28.47	45.44	42.08	SYNCRIP
27089	BGI_novel_T011322,NM_014402	91.19	45.68	46.36	47.93	UQCRQ
23435	BGI_novel_T000178,BGI_novel_T000179,NM_007375	91.14	59.63	80.89	83.83	TARDBP
10549	NM_006406	91.02	11.29	54.84	55.1	PRDX4
51073	BGI_novel_T007105,NM_015956,NM_146387,NM_146388	90.99	17.24	32.08	37.46	MRPL4
7536	BGI_novel_T002570,NM_001178030,NM_001178031,NM_001346363,NM_001346364,NM_001346409,NM_001346410,NM_004630,NM_201995,NM_201997,NM_201998	90.87	44.12	64.37	66	SF1
9167	BGI_novel_T008134,NM_001319036,NM_001319037,NM_001319038,NM_001319040,NM_004718,NR_134947,NR_134948	90.83	284.25	142.32	174.67	COX7A2L
10682	NM_006579	90.63	23.9	73.62	90.38	EBP
5436	NM_002696	90.47	63.04	72.98	81.74	POLR2G
9782	NM_001194954,NM_001194955,NM_001194956,NM_001282278,NM_018834,NM_199189	90.28	59.98	100.13	90.04	MATR3
7411	NM_001303543,NM_001303544,NM_001303545,NM_003372	90.25	57.89	84.05	76.95	VBP1
54539	NM_001135998,NM_019056	90.21	76.4	72.76	73.72	NDUFB11
6118	NM_001286076,NM_001297558,NM_002946	90.16	73.17	62.11	66.25	RPA2
5700	NM_001330212,NM_002802	90.05	63.9	57.34	54.85	PSMC1
57092	NM_001320395,NM_001320397,NM_001320398,NM_001320399,NM_001320400,NM_001320401,NM_020357,NR_135223,NR_135224,NR_135225,NR_135226,NR_135227,NR_135228,NR_135229,NR_135230,NR_135231,NR_135232	90.03	78.77	83.11	76.85	PCNP
29803	BGI_novel_T013162,BGI_novel_T013163,NM_001099695,NM_001099696,NM_013400,NM_014374	89.93	54.82	50.9	50.74	REPIN1
8878	BGI_novel_T011534,NM_001142298,NM_001142299,NM_003900	89.92	183.69	90.85	96.18	SQSTM1
9948	NM_005112,NM_017491	89.84	43	47.36	47.25	WDR1
11004	NM_001297655,NM_001297656,NM_001297657,NM_006845	89.82	34.96	82.63	73.54	KIF2C
387590	BGI_novel_T009376,BGI_novel_T009377,BGI_novel_T009378,BGI_novel_T009379,BGI_novel_T009380,BGI_novel_T009381,BGI_novel_T009382,NR_001591	89.76	103.94	75.3	81.16	TPTEP1
10519	NM_001277764,NM_006384,NR_102427,NR_102428	89.75	47.64	74.62	77.18	CIB1
10539	NM_001199868,NM_001321980,NM_006541	89.61	28.4	32.6	32.68	GLRX3
7414	NM_003373,NM_014000	89.59	35.95	51.32	47.51	VCL
9238	BGI_novel_T012627,NM_001261834,NM_004749,NM_030900,NM_199122	89.58	13.97	31	31.85	TBRG4
8079	NM_005439,NR_026581	89.54	46.79	54.1	53.45	MLF2
56683	NM_021254,NR_036552	89.36	37.42	74.42	71.32	C21orf59
1958	NM_001964	89.31	0.9	11.44	5.45	EGR1
4809	NM_001003796,NM_005008	89.14	43.62	52.39	55	SNU13
79171	NM_001319113,NM_024321	89	43.8	48.6	48.28	RBM42
6184	NM_002950	88.87	41.78	50.84	48.79	RPN1
54433	NM_018983,NM_032993	88.84	29.14	47.02	50.3	GAR1
4701	NM_005001,NR_135539	88.75	45.65	47.05	47.85	NDUFA7
6612	NM_001286416,NM_006936	88.63	102.62	80.73	86.97	SUMO3
284184	NM_001086521	88.62	10.67	25.91	25.88	NDUFAF8
100131801	NM_001171155,NR_033242	88.61	78.37	54.92	60.29	PET100
3727	NM_001286968,NM_005354	88.4	33.75	64.65	58.72	JUND
55363	NM_018437,NM_197978	88.39	385.92	390.44	371.06	HEMGN
7529	NM_003404,NM_139323	88.37	38.15	58.62	55.25	YWHAB
5591	NM_001081640,NM_006904	88.33	34.75	89.53	87.2	PRKDC
6627	BGI_novel_T004875,NM_003090,NR_135506,NR_135507,NR_135508	88.33	27.41	46.4	44.07	SNRPA1
598	BGI_novel_T008997,BGI_novel_T008998,BGI_novel_T008999,NM_001191,NM_001317919,NM_001317920,NM_001317921,NM_001322239,NM_001322240,NM_001322242,NM_138578,NR_134257	88.3	30.87	13.21	10.77	BCL2L1
11333	NM_014891	88.24	42.15	60.45	60.75	PDAP1
1312	NM_000754,NM_001135161,NM_001135162,NM_007310	88.2	23.97	33.24	37.47	COMT
285855	BGI_novel_T011862,NM_198486,NR_134562,NR_134563	88.18	36.74	49.54	45.28	RPL7L1
5879	NM_006908,NM_018890	88.16	63.22	82.55	81.82	RAC1
5439	NM_006234	88.15	84.38	65.58	72.61	POLR2J
11222	NM_007208	88.13	29.94	48.16	46.5	MRPL3
9601	NM_004911	87.94	36.92	32.7	30.86	PDIA4
1153	BGI_novel_T006960,BGI_novel_T006961,BGI_novel_T006962,BGI_novel_T006963,NM_001280,NM_001300815,NM_001300829,NR_023312,NR_023313	87.89	102.51	114.9	118.43	CIRBP
653784	BGI_novel_T008469,NM_001085365	87.89	54.65	109.26	104.1	MZT2A
823	BGI_novel_T002593,NM_001198868,NM_001198869,NM_005186,NR_040008	87.87	121.06	70.61	78.64	CAPN1
10980	NM_006833	87.85	63.87	80.72	89.36	COPS6
83658	BGI_novel_T009032,BGI_novel_T009033,NM_001281727,NM_001281728,NM_001281729,NM_001319157,NM_014183,NM_177953,NR_104032	87.84	79.94	73.17	78.25	DYNLRB1
10661	NM_006563	87.84	281.59	184.94	195.69	KLF1
51647	BGI_novel_T005537,NM_016062,NR_024525,NR_046109	87.77	38.8	38.59	43.06	FAM96B
6574	NM_005415	87.66	24.03	44.77	38.25	SLC20A1
5518	NM_014225,NR_033500	87.66	64.41	66.99	62.86	PPP2R1A
9584	BGI_novel_T009052,BGI_novel_T009053,NM_001242599,NM_001242600,NM_001323422,NM_001323423,NM_001323424,NM_004902,NM_184234,NR_040722,NR_040723,NR_040724,NR_136587	87.65	80.43	79.75	80.54	RBM39
79622	NM_024571	87.64	40.16	54.64	53.17	SNRNP25
230	BGI_novel_T006059,NM_005165	87.39	34.71	86.83	89.63	ALDOC
29956	BGI_novel_T000959,NM_022075,NM_181746	87.08	126.57	99.97	101.83	CERS2
56005	NM_019107	87.02	32.06	44.52	48.6	MYDGF
92745	BGI_novel_T014400,BGI_novel_T014401,NM_033518	86.93	49.04	49.08	51.33	SLC38A5
8270	NM_006014	86.84	112.85	60.83	67.79	LAGE3
8669	NM_001284335,NM_001284336,NM_003758	86.78	38.89	64.29	60.39	EIF3J
84992	NM_001042616	86.72	41.58	43.81	43.89	PIGY
5721	NM_002818	86.65	33.29	161.88	146.88	PSME2
975	NM_001297649,NM_004356	86.46	108.53	64.49	68.19	CD81
5704	NM_006503,NM_153001	86.37	47.13	55.86	56.2	PSMC4
51602	NM_015934	86.3	22.78	68.96	64.1	NOP58
79144	NM_024299	86.24	138	131.86	131.54	PPDPF
7335	NM_001032288,NM_001257393,NM_001257394,NM_001257395,NM_001257396,NM_001257397,NM_001257398,NM_001257399,NM_001282575,NM_001282576,NM_001282577,NM_001282578,NM_001282579,NM_001282580,NM_021988,NM_022442,NM_199144,NR_047554,NR_104218	86.15	167.98	112.7	121.91	UBE2V1
6813	BGI_novel_T007071,BGI_novel_T007072,NM_001127396,NM_001272034,NM_006949,NR_073560	86.14	111.86	72.47	71.7	STXBP2
10923	NM_006713	86.13	39.81	50.49	49.02	SUB1
91300	NM_138774	86.12	89.53	57.58	60.76	R3HDM4
51150	NM_016176,NM_016547	85.84	47.21	50.14	50.89	SDF4
54732	NM_017510	85.75	47.71	47.35	48.64	TMED9
3550	NM_006083	85.73	85.13	91.29	88.49	IK
2971	NM_002097	85.62	23.86	53.04	47.16	GTF3A
11156	BGI_novel_T013685,BGI_novel_T013686,NM_007079,NM_032611	85.6	23.14	14.75	16.2	PTP4A3
10313	BGI_novel_T002534,BGI_novel_T002535,BGI_novel_T002536,BGI_novel_T002537,NM_001265589,NM_001265590,NM_001265591,NM_006054,NM_201428,NM_201429,NM_201430,NR_049750,NR_049751	85.53	78.92	35.13	35.49	RTN3
23367	BGI_novel_T011444,NM_015315	85.47	111.89	79.64	76.62	LARP1
51586	BGI_novel_T009436,BGI_novel_T009437,BGI_novel_T009438,NM_001003891,NM_001293234,NM_001293235,NM_001293236,NM_001293237,NM_015889	85.19	64.33	92.94	95.2	MED15
2994	NM_001304382,NM_002100	85.14	779.3	370.17	409.66	GYPB
8872	BGI_novel_T001574,NM_006023	85.1	30.85	35.07	32.4	CDC123
57095	BGI_novel_T000278,NM_020362	84.76	73.74	59.07	59.72	PITHD1
1978	NM_004095	84.71	39.57	48.91	48.32	EIF4EBP1
4835	BGI_novel_T011608,BGI_novel_T011609,NM_000904,NM_001290221,NM_001290222,NM_001318940	84.71	23.03	25.89	25.66	NQO2
1476	NM_000100	84.67	134.45	71.93	83.62	CSTB
163	BGI_novel_T006127,NM_001030006,NM_001282	84.65	74.71	77.82	83.02	AP2B1
5515	NM_002715	84.6	38.3	50.46	49.31	PPP2CA
3927	NM_001271608,NM_006148,NR_073384	84.53	128.6	81.31	81.72	LASP1
23787	NM_001271641,NM_014341,NR_130739	84.48	69.77	59.76	60.07	MTCH1
10949	NM_006805	84.38	41.46	46.83	44.57	HNRNPA0
10975	NM_006830	84.37	52.96	35.88	39.66	UQCR11
4695	NM_001185012,NM_002488,NR_033697	84.19	64.8	61.62	69.67	NDUFA2
79077	NM_024096,NR_134470,NR_134471	84.15	9.53	30.48	30.07	DCTPP1
5434	NM_001316323,NM_001316324,NM_002695	84.14	29.81	45.07	46.51	POLR2E
334	BGI_novel_T002923,BGI_novel_T002924,BGI_novel_T002925,NM_001142276,NM_001142277,NM_001142278,NM_001243299,NM_001328682,NM_001328684,NM_001328685,NM_001328686,NM_001642,NR_024515,NR_024516	84.04	101.64	100.94	101.3	APLP2
9802	BGI_novel_T003197,NM_001136264,NM_001136266,NM_001136267,NM_001136268,NM_001136269,NM_014764	83.93	91.66	50.59	49.53	DAZAP2
28973	NM_014046	83.86	47.02	55.22	53.35	MRPS18B
7323	BGI_novel_T010817,BGI_novel_T010818,BGI_novel_T010819,NM_001300795,NM_003340,NM_181886,NM_181887,NM_181888,NM_181889,NM_181890,NM_181891,NM_181892,NM_181893	83.81	70.72	66.39	67.71	UBE2D3
10983	NM_006835	83.8	191.15	99.61	99.18	CCNI
56945	NM_020191	83.79	39.3	47.97	44.07	MRPS22
25996	NM_015523	83.7	35.89	45.33	38.8	REXO2
26354	NM_014366,NM_206825,NM_206826	83.58	11.94	40.76	37.19	GNL3
11171	NM_007178	83.54	30.01	54.81	51.58	STRAP
23560	NM_012341	83.48	23.98	44.04	39.56	GTPBP4
7040	BGI_novel_T007538,NM_000660	83.46	56.79	39.27	39.7	TGFB1
4597	NM_002461	83.36	88.69	98.65	118.98	MVD
56942	BGI_novel_T005654,NM_020188	83.27	28.48	32.2	30.85	CMC2
10211	NM_001318875,NM_005803	83.1	58.61	79.49	82.31	FLOT1
7879	NM_004637	83.07	56.44	14.01	12.93	RAB7A
3219	BGI_novel_T006324,BGI_novel_T006325,NM_024017	83.05	167.78	67.77	80.03	HOXB9
10169	NM_001018108,NM_001199875,NM_001199876,NM_001199877,NM_001199878,NR_037672	82.8	72.35	46.62	50.55	SERF2
23666	BGI_novel_T006039,BGI_novel_T006040,BGI_novel_T006041,BGI_novel_T006042,BGI_novel_T006043,NR_144546	82.79	95.22	10.34	10.19	UBBP4
1738	NM_000108,NM_001289750,NM_001289751,NM_001289752	82.79	46.31	66.54	64.09	DLD
2319	BGI_novel_T006072,BGI_novel_T006073,NM_001330170,NM_004475	82.67	252.69	116.24	123.79	FLOT2
6429	BGI_novel_T000362,BGI_novel_T000363,BGI_novel_T000364,NM_005626	82.63	61.28	37.8	38.37	SRSF4
10412	BGI_novel_T011188,NM_001271665,NM_014886,NR_073403	82.57	59.35	59.86	54.23	NSA2
51637	NM_016039	82.55	68.38	67.85	70.07	C14orf166
6623	BGI_novel_T001882,NM_001330120,NM_003087	82.55	9.96	40.08	41.18	SNCG
6917	BGI_novel_T013408,NM_006756,NM_201437,NR_109901,NR_109902	82.52	97.5	92.97	95.13	TCEA1
219731	BGI_novel_T001567,BGI_novel_T001568,BGI_novel_T001569,NR_038222	82.42	6.37	24.53	21.74	PROSER2-AS1
8971	NM_006026	82.4	81.53	45.26	39.16	H1FX
9780	BGI_novel_T005707,BGI_novel_T005708,BGI_novel_T005709,BGI_novel_T005710,BGI_novel_T005711,BGI_novel_T005712,BGI_novel_T005713,NM_001142864	82.37	146.98	81.79	88.17	PIEZO1
378	NM_001660	82.37	118.02	57.82	59.25	ARF4
10273	NM_001293197,NM_005861	82.33	35.02	37.24	40.06	STUB1
51593	BGI_novel_T012938,BGI_novel_T012939,BGI_novel_T012940,BGI_novel_T012941,NM_001128852,NM_001128853,NM_001128854,NM_015908	82.3	33.95	51.39	51.56	SRRT
1104	NM_001048194,NM_001048195,NM_001048199,NM_001269,NR_030725,NR_030726	82.3	15.64	84.25	76.98	RCC1
3087	NM_002729	82.27	4.27	11.38	6.46	HHEX
900	NM_004060,NM_199246	82.19	133.69	137.54	135.7	CCNG1
10051	NM_001002800,NM_001288753,NM_005496	82.08	53.06	98.51	91.29	SMC4
56910	NM_020151	82.07	37.15	47.93	43.48	STARD7
22827	NM_001136033,NM_001271096,NM_001271097,NM_001271098,NM_001271099,NM_001271100,NM_014281,NM_078480	81.99	20.23	59.08	54.89	PUF60
9927	NM_001127660,NM_014874	81.98	57.87	44.2	43.76	MFN2
10197	BGI_novel_T006215,BGI_novel_T006216,NM_001267045,NM_001330229,NM_005789,NM_176863,NR_049772	81.93	18.87	36	35.79	PSME3
88745	NM_001329704,NM_033112,NR_138081	81.85	26.52	48.39	39.42	RRP36
7150	NM_003286	81.83	55.78	144.08	141.12	TOP1
11345	NM_007285	81.77	78.37	64.92	66.16	GABARAPL2
10598	NM_001321441,NM_012111	81.66	19.27	40.45	38.13	AHSA1
10521	BGI_novel_T009617,BGI_novel_T009618,NM_001098504,NM_006386	81.65	156.53	118.83	123.99	DDX17
871	NM_001207014,NM_001235	81.62	52.54	72.3	73.4	SERPINH1
55744	BGI_novel_T012599,NM_001321197,NM_001321198,NM_001321199,NM_001321200,NM_001321201,NM_001321202,NM_001321203,NM_001321204,NM_001321205,NM_018224,NR_047701,NR_135580,NR_135581,NR_135582,NR_135583	81.62	45.05	65.61	78.32	COA1
29889	NM_001323623,NM_001323624,NM_013285	81.43	34.89	68.56	66.69	GNL2
23475	BGI_novel_T005371,NM_001318249,NM_001318250,NM_014298,NR_134536	81.22	96.14	59.96	68.7	QPRT
23	NM_001025091,NM_001090	81.21	23.15	42.47	38.27	ABCF1
5577	NM_002736	81.18	127.97	66.29	68.09	PRKAR2B
26574	NM_012138	80.99	42.41	115.15	125.38	AATF
91304	BGI_novel_T006952,BGI_novel_T006953,NM_001033026,NM_033420	80.92	38.19	61.37	61.63	TMEM259
23646	BGI_novel_T007523,NM_001031696,NM_001291311,NM_012268	80.92	157.67	56.47	47.81	PLD3
51287	NM_016565	80.85	16.91	35.74	33.42	COA4
4735	BGI_novel_T008878,BGI_novel_T008879,NM_001008491,NM_001008492,NM_001282972,NM_001282973,NM_001321029,NM_001321030,NM_001321031,NM_001321032,NM_001321033,NM_001321034,NM_001321035,NM_004404,NM_006155	80.46	69.91	72.35	74.7	2017-09-02
5585	NM_002741,NM_213560	80.44	77.96	115.01	116.02	PKN1
54888	NM_001193455,NM_017755,NR_037947	80.27	15.1	31.72	29.29	NSUN2
10455	BGI_novel_T011623,NM_001166010,NM_006117,NM_206836,NR_028588	80.12	69.44	192.68	188.99	ECI2
5355	NM_002668	80.04	31.46	46.29	45.68	PLP2
9861	NM_001271779,NM_001271780,NM_001271781,NM_014814	80.02	68.25	51.73	49.27	PSMD6
8420	NR_002909,NR_036473	79.98	28.82	54.18	48.31	SNHG3
51255	NM_016494	79.97	41.88	49.09	38.94	RNF181
151903	NM_001277074,NM_144716,NR_102269	79.95	44.45	52.81	59.18	CCDC12
11260	NM_007235	79.82	89.22	100.84	104.63	XPOT
51247	NM_001033112,NM_016480,NR_109830	79.62	80.46	95.77	90.31	PAIP2
11337	NM_007278	79.62	189.14	99.38	103.93	GABARAP
25994	NM_001099668,NM_001099669,NM_014056	79.53	37.58	54.52	53.44	HIGD1A
54940	BGI_novel_T010690,NM_001079839,NM_001079840,NM_001079841,NM_001079842,NM_001168254,NM_017830	79.49	60.33	70.84	67.97	OCIAD1
6009	NM_005614	79.48	39.02	47.7	43.7	RHEB
55684	NM_001173988,NM_001173989,NM_024718	79.36	66.35	92.85	100.43	RABL6
64744	NM_001198978,NM_001198979,NM_001198980,NM_022733	79.23	25.9	20.5	19.25	SMAP2
5413	NM_001009939,NM_002688	79.23	106.58	115.17	113.47	2017-09-05
311	BGI_novel_T001871,BGI_novel_T001872,NM_001157,NM_001278407,NM_001278408,NM_001278409,NM_145868,NM_145869	79.13	90.74	57.08	60.81	ANXA11
51504	NM_001286082,NM_001286084,NM_016404	78.99	59.66	55.69	64.4	TRMT112
5887	NM_001244713,NM_001244724,NM_002874	78.95	47.51	69.17	64.44	RAD23B
5878	NM_001252039,NM_004583,NM_201434	78.66	41.16	33.38	37.62	RAB5C
51119	NM_016038	78.63	45.35	75.01	75.05	SBDS
23016	BGI_novel_T009961,NM_015004,NR_023353	78.5	29.46	49.7	50.93	EXOSC7
10109	NM_005731,NM_152862	78.44	39.65	20.8	21.66	ARPC2
8880	BGI_novel_T000665,BGI_novel_T000666,BGI_novel_T000667,NM_001303433,NM_003902,NR_130152	78.38	37.92	59.38	55.61	FUBP1
51154	NM_016183	78.36	8.86	26.02	23.62	MRTO4
27230	NM_014445	78.36	65.19	71.56	66.26	SERP1
6651	BGI_novel_T009280,NM_001291411,NM_001291412,NM_032195,NM_138927,NR_103797	78.28	66.36	65	64.74	SON
1514	NM_001257971,NM_001257972,NM_001257973,NM_001912,NM_145918	78.18	147	114.27	113.35	CTSL
10360	NM_006993	78.16	20.51	26.21	24.1	NPM3
79017	NM_001199815,NM_001199816,NM_001199817,NM_024051,NR_037669	78.15	44.58	69.71	64.67	GGCT
488	NM_001681,NM_170665	78.06	24.98	56.64	54.55	ATP2A2
100101629	NM_012196	78.04	22.17	41.76	31.76	GAGE8
9406	BGI_novel_T000645,BGI_novel_T000646,BGI_novel_T000647,BGI_novel_T000648,NM_005455,NM_203350	77.93	70.99	47.4	48.24	ZRANB2
6059	NM_001040876,NM_002940	77.9	17	52.97	51.1	ABCE1
37	BGI_novel_T005908,BGI_novel_T005909,NM_000018,NM_001033859,NM_001270447,NM_001270448	77.89	73.77	69.34	68.74	ACADVL
22985	BGI_novel_T003922,BGI_novel_T003924,BGI_novel_T003925,BGI_novel_T003926,NM_001164814,NM_001164815,NM_001164816,NM_001164817,NM_014977	77.84	53.58	71.44	67.19	ACIN1
9133	NM_004701	77.82	39.34	85.37	77.58	CCNB2
10093	NM_001024959,NM_001024960,NM_001198780,NM_005718	77.79	26.75	59.2	56.9	ARPC4
5886	NM_001270362,NM_001270363,NM_005053,NR_072976	77.76	41.66	83.15	85.71	RAD23A
9219	NM_001330292,NM_004739	77.7	46.77	76.96	80.41	MTA2
10289	NM_005875	77.69	106.84	81.3	81.33	EIF1B
5690	BGI_novel_T000424,NM_001199779,NM_001199780,NM_002794	77.63	25.74	31.49	28.98	PSMB2
6879	NM_005642	77.6	113.22	77.94	79.48	TAF7
84313	NM_032353	77.57	61.08	74.65	73.28	VPS25
8140	NM_003486	77.56	38.91	46.95	46.83	SLC7A5
2806	NM_001286220,NM_002080	77.49	35.96	44.37	42.09	GOT2
1611	NM_001291963,NM_004394	77.43	49.89	17.48	18.94	DAP
55907	NM_018686,NR_135117	77.38	60.02	58.59	53.22	CMAS
10437	NM_006332	77.36	22.55	72.4	78.47	IFI30
10945	NM_006801	77.29	100.39	85.54	85.82	KDELR1
79036	NM_001171948,NM_001171949,NM_024069	77.26	62.08	66.16	68.69	KXD1
7266	NM_001144766,NM_003315,NR_029431	77.19	34.69	57.06	56.36	DNAJC7
1622	NM_001079862,NM_001079863,NM_001178017,NM_001178041,NM_001178042,NM_001178043,NM_001282633,NM_001282634,NM_001282635,NM_001282636,NM_020548,NR_104221	77.02	22.16	15.31	13.82	DBI
10434	BGI_novel_T013409,NM_001279356,NM_001279357,NM_001279358,NM_001279359,NM_001279360,NM_006330	77.01	27.76	48	46.32	LYPLA1
7094	BGI_novel_T013781,BGI_novel_T013782,NM_006289	76.97	139.32	101.89	101.2	TLN1
4697	NM_002489	76.94	48.83	50.06	52.53	NDUFA4
51020	NM_016063	76.94	46.77	97.35	102.18	HDDC2
9987	BGI_novel_T010760,NM_001207000,NM_031372,NR_003249	76.86	19.53	71.33	62.15	HNRNPDL
4924	NM_006184	76.85	55.02	51.87	50.69	NUCB1
10540	NM_001261412,NM_001261413,NM_006400	76.83	112.87	94.9	93.71	DCTN2
84326	BGI_novel_T005013,BGI_novel_T005014,NM_001040160,NM_001040161,NM_001040162,NM_001040165,NM_001288710,NM_032366,NR_109976,NR_109977,NR_109978,NR_109979	76.83	26.99	57.1	53.85	METTL26
55272	NM_018285	76.82	26.87	54.44	65.96	IMP3
89941	BGI_novel_T005015,BGI_novel_T005016,BGI_novel_T005017,NM_138769	76.74	56.66	62.32	63.81	RHOT2
28974	NM_014047	76.66	45.38	37.11	41.42	C19orf53
10493	NM_006373	76.64	172.97	162.2	176.17	VAT1
7884	BGI_novel_T010578,NM_001306074,NM_001306075,NM_006527	76.63	40.71	67.69	62.09	SLBP
2010	BGI_novel_T014746,NM_000117	76.59	75.74	90.96	93.25	EMD
51094	NM_001290553,NM_001290557,NM_001290629,NM_015999	76.37	135.23	100.1	104.85	ADIPOR1
84321	NM_032361	76.32	39.02	50.69	47.76	THOC3
29985	NM_144564,NM_213568	76.29	46.99	32.87	39.52	SLC39A3
23451	NM_001005526,NM_001308824,NM_012433	76.26	77.42	88.2	83.67	SF3B1
5880	NM_002872	76.23	75.75	31.65	33.04	RAC2
2318	NM_001127487,NM_001458	75.98	51.2	78.85	80.77	FLNC
7290	NM_003325	75.85	81.01	53.33	55.63	HIRA
10146	NM_005754,NM_198395	75.85	35.71	70.67	69.04	G3BP1
11100	NM_001301016,NM_001321208,NM_001321211,NM_007040,NM_144732	75.81	46.83	69.05	67.45	HNRNPUL1
2289	BGI_novel_T011815,BGI_novel_T011816,NM_001145775,NM_001145776,NM_001145777,NM_004117	75.58	29.72	62.52	59	FKBP5
9130	NM_004699	75.55	120.73	77.96	93.17	FAM50A
2030	BGI_novel_T011889,NM_001078175,NM_001078177,NM_001304462,NM_001304463,NM_001304465,NM_001304466	75.52	90.51	133.47	142.19	SLC29A1
9380	BGI_novel_T013793,NM_012203	75.42	73.41	59.22	67.57	GRHPR
11322	BGI_novel_T006557,BGI_novel_T006558,BGI_novel_T006559,BGI_novel_T006560,BGI_novel_T006561,NM_001127198,NM_001321185,NM_007267	75.39	96.36	57.15	57.12	TMC6
81567	NM_001145549,NM_030810	75.37	38.23	59.36	58.87	TXNDC5
5984	NM_002916,NM_181573	75.34	49.08	99.31	101.35	RFC4
29927	NM_013336	75.27	48.55	40.96	40.35	SEC61A1
11273	BGI_novel_T005346,BGI_novel_T005347,NM_001308230,NM_007245,NM_017492,NM_145714,NM_148414,NM_148415,NM_148416	75.23	97.01	103.99	111.76	ATXN2L
9221	BGI_novel_T001999,NM_001284388,NM_001284389,NM_004741	75.19	8.68	35.92	33.85	NOLC1
BGI_novel_G001285	BGI_novel_T012362	75.19	32.78	53.51	53.23	NA
4201	NM_001318942,NM_001318943,NM_014623	75.1	56	57.87	56.42	MEA1
51181	NM_001195218,NM_016286	75.01	66.14	59.61	60.8	DCXR
51203	BGI_novel_T004430,BGI_novel_T004431,NM_001243142,NM_001243143,NM_001243144,NM_001301136,NM_016359,NM_018454	75	54.86	70.45	64.76	NUSAP1
8636	BGI_novel_T014221,NM_003731	74.98	77.22	64.2	70.41	SSNA1
9416	NM_004818	74.95	32.86	34.61	33.9	DDX23
8773	BGI_novel_T004452,NM_003825,NM_130798	74.66	68.98	64.79	67.44	SNAP23
440400	NM_001004333,NR_037715,NR_037716	74.5	68.71	37.71	38.67	RNASEK
51506	NM_016406	74.29	103.06	57.44	62.65	UFC1
10594	NM_006445	74.21	50.48	64.01	62.15	PRPF8
8607	NM_001319084,NM_001319086,NM_003707	74.16	10.16	38.31	40.66	RUVBL1
192286	NM_138820	74.15	63.6	58.6	63.44	HIGD2A
23028	BGI_novel_T000273,NM_001009999,NM_015013	74.09	51.37	92.56	91.01	KDM1A
51218	NM_016417	74.05	109.47	48.11	48.95	GLRX5
10063	NM_005694	73.98	49.46	32.23	35.35	COX17
7280	BGI_novel_T011613,NM_001069,NM_001310315	73.98	67.78	46.06	47.45	TUBB2A
54187	NM_018946	73.94	60.57	42.03	45.8	NANS
64943	BGI_novel_T010056,NM_001134231,NM_022908	73.93	75.1	60.45	66.18	NT5DC2
5917	NM_002887	73.89	34.86	42.2	42.23	RARS
25828	BGI_novel_T009596,NM_012473	73.81	132.54	62.64	66.94	TXN2
6880	NM_001015892,NM_003187	73.75	74.31	59.61	63.81	TAF9
51398	NM_016145	73.7	70.76	52.07	54.09	WDR83OS
8553	NM_003670	73.67	12.68	27.97	24.3	BHLHE40
1854	NM_001025248,NM_001025249,NM_001330286,NM_001948	73.66	44.89	83.17	86.52	DUT
BGI_novel_G001322	BGI_novel_T012403	73.62	50.68	61.49	54.95	NA
54507	NM_001288607,NM_001288608,NM_019032,NM_025008	73.5	139.28	76.16	78.75	ADAMTSL4
81611	BGI_novel_T000944,BGI_novel_T000945,NM_001136478,NM_001136479,NM_001280559,NM_001280560,NM_030920	73.45	22.45	47.45	38.16	ANP32E
23203	NM_001282944,NM_001282946,NM_015160	73.44	25.87	39.61	37.05	PMPCA
3688	BGI_novel_T001674,NM_002211,NM_033668,NM_133376	73.31	55.6	86.08	87.56	ITGB1
128	NM_000671	73.24	73.34	65.07	68.06	ADH5
8813	NM_001317034,NM_001317035,NM_001317036,NM_003859,NR_133648	73.21	35.43	52.55	57.25	DPM1
5424	BGI_novel_T007703,NM_001256849,NM_001308632,NM_002691,NR_046402	73.19	53.02	72.82	77.47	POLD1
BGI_novel_G001444	BGI_novel_T013616	73.07	88.15	24.16	28.61	NA
BGI_novel_G001275	BGI_novel_T012352	73.01	43.22	80.55	82.7	NA
5885	BGI_novel_T013520,BGI_novel_T013521,NM_006265	72.97	54.2	56.81	52.67	RAD21
23406	NM_021149	72.91	6.32	17.67	14.92	COTL1
10061	NM_005692,NM_007189	72.88	19.42	25.64	24.11	ABCF2
5411	NM_002687	72.82	46.57	83.5	90.95	PNN
79974	BGI_novel_T013025,BGI_novel_T013026,BGI_novel_T013027,BGI_novel_T013028,BGI_novel_T013029,BGI_novel_T013030,BGI_novel_T013031,NM_001105533,NM_024913	72.81	150.8	53.67	52.15	CPED1
6050	NM_002939,NM_203383,NM_203384,NM_203385,NM_203386,NM_203387,NM_203388,NM_203389	72.75	84	67.01	74.56	RNH1
84985	BGI_novel_T013526,BGI_novel_T013527,BGI_novel_T013528,NM_001288587,NM_001321630,NM_032899,NM_207006	72.58	62.7	148.63	156.7	FAM83A
23015	BGI_novel_T004390,BGI_novel_T004391,BGI_novel_T004392,BGI_novel_T004393,BGI_novel_T004394,BGI_novel_T004395,NM_181077,NR_027409	72.58	101.22	67.13	71.84	GOLGA8A
51021	NM_016065	72.58	45.12	58.03	58.47	MRPS16
2993	NM_001308187,NM_001308190,NM_002099	72.46	394.85	170.04	185.02	GYPA
6756	BGI_novel_T014396,NM_001278691,NM_005635	72.41	44.21	90.06	93.91	SSX1
10857	NM_001282621,NM_006667	72.28	19.96	39.49	37.23	PGRMC1
64118	BGI_novel_T006642,NM_022156	72.15	36.02	46.71	50.12	DUS1L
7296	BGI_novel_T003420,NM_001093771,NM_001261445,NM_001261446,NM_003330,NM_182729,NM_182742,NM_182743	72.12	27.9	43.82	40.18	TXNRD1
664	NM_004052	72.02	36.92	40.68	36.92	BNIP3
9775	BGI_novel_T006585,NM_014740	72.02	22.62	36.7	35.75	EIF4A3
9070	BGI_novel_T013373,NM_001105214,NM_001261832,NM_001282272,NM_004674	71.93	156.29	104.89	108.34	ASH2L
9124	NM_020992	71.92	77.45	113.18	110.6	PDLIM1
9647	NM_014634	71.86	103.2	87.35	94.42	PPM1F
8568	NM_003683	71.82	12.37	27.08	25.58	RRP1
51081	NM_015971	71.82	24.41	33.38	35.25	MRPS7
7324	NM_001202476,NM_003341,NM_182666	71.81	34.46	43.82	41.09	UBE2E1
4717	NM_001184986,NM_001184987,NM_001184988,NM_001184989,NM_001184990,NM_001184991,NM_002494	71.74	45.69	60.94	58.9	NDUFC1
7334	NM_003348	71.73	15.05	32.61	32.48	UBE2N
6240	NM_001033,NM_001318064,NM_001318065,NM_001330193	71.63	45.34	78.01	77.91	RRM1
6626	NM_004596	71.58	32.67	64.85	66.05	SNRPA
9669	NM_015904	71.56	21.29	39.09	37.76	EIF5B
5706	NM_002806	71.54	51.27	54.32	54.75	PSMC6
1452	BGI_novel_T011420,NM_001025105,NM_001271741,NM_001271742,NM_001892	71.54	76.11	60	56.55	CSNK1A1
27243	NM_014453,NM_198426	71.52	78.41	38.06	36.14	CHMP2A
9410	NM_004814	71.51	31.88	55.95	57.92	SNRNP40
112495	NM_138408	71.45	20.42	26.36	24.61	GTF3C6
51660	BGI_novel_T012210,BGI_novel_T012211,BGI_novel_T012212,BGI_novel_T012213,BGI_novel_T012214,NM_001270879,NM_016098,NR_073093	71.36	38.39	32.19	33.44	MPC1
10589	NM_006442	71.28	79.28	46.58	53.16	DRAP1
2286	BGI_novel_T002552,NM_001135208,NM_004470,NM_057092	71.26	39.08	45.49	49.18	FKBP2
57175	NM_001018070,NM_020441	71.16	95.84	34.67	38.73	CORO1B
4605	NM_001278610,NM_002466	71.16	59.92	124	136.89	MYBL2
9276	NM_004766,NR_023350	71.12	95.89	74.2	70.41	COPB2
51699	BGI_novel_T003453,NM_001282150,NM_001282151,NM_016226,NM_057180,NR_104099,NR_104100,NR_104101,NR_104102	70.99	38.61	51.4	47.12	VPS29
55699	NM_018060	70.96	42.32	42.91	40.17	IARS2
86	NM_004301,NM_177989,NM_178042	70.84	33.4	53.46	53.87	ACTL6A
84324	NM_033082,NR_026722,NR_026723	70.8	38.18	65.34	66.97	SARNP
2146	BGI_novel_T013135,BGI_novel_T013136,BGI_novel_T013137,NM_001203247,NM_001203248,NM_001203249,NM_004456,NM_152998	70.74	25.48	51.47	48.91	EZH2
85359	NM_033257	70.72	106.45	77.1	74.32	DGCR6L
84823	NM_032737	70.67	25.3	50.49	51.25	LMNB2
2624	BGI_novel_T010232,BGI_novel_T010233,NM_001145661,NM_001145662,NM_032638	70.66	9.64	109.84	110.81	GATA2
9793	BGI_novel_T002443,NM_001008938,NM_014756	70.59	50.45	70.37	64.64	CKAP5
1785	BGI_novel_T007118,BGI_novel_T007119,NM_001005360,NM_001005361,NM_001005362,NM_001190716,NM_004945	70.57	81.4	69.11	72.68	DNM2
6449	NM_003021	70.48	34.61	41.2	40.35	SGTA
84916	NM_001318391,NM_032830	70.42	15.44	30.83	28.34	UTP4
23225	NM_024923	70.29	45.6	50.67	56.69	NUP210
7351	NM_003355	70.28	137.18	105.06	112.85	UCP2
51116	NM_016034,NR_051967,NR_051968,NR_051969,NR_051970	70.22	22.06	32.37	31.2	MRPS2
8841	NM_003883	70.21	60.06	52.64	54.21	HDAC3
2996	BGI_novel_T010915,NM_002102,NM_198682	70.18	389.45	198.61	219.38	GYPE
6566	BGI_novel_T000805,NM_001166496,NM_003051	70.13	34.24	85.71	85.26	SLC16A1
4718	NM_001204054,NM_001204055,NM_004549	70.11	15.61	23.96	22.66	NDUFC2
10987	NM_006837	70.1	50.48	59	59.46	COPS5
1499	BGI_novel_T009923,NM_001098209,NM_001098210,NM_001330729,NM_001904	70.1	49.66	67.29	63.36	CTNNB1
79763	NM_001136201,NM_001136202,NM_024710	70.1	19.61	38.41	48.97	ISOC2
57003	NM_020198	70.03	29.26	42.26	41.5	CCDC47
10248	NM_005837	70.03	25.61	32.66	31.82	POP7
89891	NM_052844	69.96	31.29	63.63	58.91	WDR34
10554	NM_006411,NM_032741	69.92	100.08	70.71	73.94	AGPAT1
51264	NM_016504	69.82	33.84	42.79	42.4	MRPL27
54107	NM_001278255,NM_017443,NR_027261	69.79	28.13	45.86	43.34	POLE3
64976	NM_001318151,NM_001318152,NM_003776	69.71	46.98	53.82	57.12	MRPL40
9343	BGI_novel_T006266,NM_001142605,NM_001258353,NM_001258354,NM_004247	69.66	27.14	43.53	42.53	EFTUD2
3835	NM_001256269,NM_001256270,NM_007317	69.65	35.36	64.27	59.8	KIF22
56882	BGI_novel_T000967,NM_001038707,NM_020239	69.52	47.96	51.87	49.35	CDC42SE1
51234	NM_001286420,NM_016454	69.46	38.54	37.75	36.93	EMC4
51335	NM_001033088,NR_028052	69.38	39.32	46.1	43.48	NGRN
5876	BGI_novel_T000652,BGI_novel_T000653,BGI_novel_T000654,BGI_novel_T000655,BGI_novel_T000656,NM_004582,NR_073562	69.32	23.42	40.97	38.61	RABGGTB
160	NM_014203,NM_130787	69.32	134.16	65.38	68.44	AP2A1
79080	NM_024098	69.32	3.87	11.01	9.16	CCDC86
9100	NM_001272075,NM_005153,NR_073577,NR_073578	69.25	24.04	42.17	40.49	USP10
4105	BGI_novel_T014732,NM_005363,NM_175868	69.23	36.36	30.71	28.05	MAGEA6
10410	NM_021034,NR_049759	69.21	15.41	110.45	107.95	IFITM3
6747	BGI_novel_T010325,BGI_novel_T010326,NM_001308197,NM_001308204,NM_001308205,NM_007107	69.2	38.64	59.46	56.38	SSR3
537	NM_001183	69.17	71.62	55.45	57.83	ATP6AP1
25946	BGI_novel_T003253,NM_001130967,NM_001130968,NM_001290001,NM_001290002,NM_001290004,NM_015481	68.98	16.36	37.57	38.14	ZNF385A
813	BGI_novel_T013049,NM_001130674,NM_001199671,NM_001199672,NM_001199673,NM_001219,NR_074086	68.92	52.01	50.25	51.34	CALU
1512	NM_001319137,NM_004390	68.89	14.85	29.46	29.67	CTSH
9553	BGI_novel_T008083,BGI_novel_T008084,NM_004891,NM_145330	68.86	41.92	41.49	40.3	MRPL33
9898	NM_001127320,NM_001287815,NM_001287816,NM_001330730,NM_014847	68.82	47.92	76.77	74.68	UBAP2L
51650	NM_016071,NM_053035	68.82	53.89	53.77	58.2	MRPS33
6535	BGI_novel_T014742,NM_001142805,NM_001142806,NM_005629	68.74	52.62	44.85	46.1	SLC6A8
26284	BGI_novel_T006071,NM_001317985,NM_001317986,NM_005702,NR_134328	68.67	8.24	24.14	23.18	ERAL1
1786	BGI_novel_T007104,NM_001130823,NM_001318730,NM_001318731,NM_001379	68.56	34.18	65.68	66.94	DNMT1
8531	NM_001145426,NM_003651	68.54	31.1	19.75	14.05	YBX3
6183	NM_021107,NM_033362,NM_033363	68.45	9.04	12.94	14.71	MRPS12
4179	BGI_novel_T001312,BGI_novel_T001313,NM_002389,NM_153826,NM_172350,NM_172351,NM_172352,NM_172353,NM_172359,NM_172361	68.43	101.24	109.52	113.64	CD46
140735	NM_080677	68.35	53.99	34.61	33.91	DYNLL2
5089	BGI_novel_T011782,NM_002586	68.23	115.91	82.42	78.33	PBX2
10960	NM_006816	68.19	38	38.98	38.17	LMAN2
4709	NM_001257102,NM_002491	68.16	42.56	37.35	39.29	NDUFB3
8992	NM_003945	68.16	62.97	29.22	28.62	ATP6V0E1
51377	BGI_novel_T001239,BGI_novel_T001240,NM_001199261,NM_001199262,NM_001199263,NM_015984,NR_037607	68.13	28.55	35.78	34.17	UCHL5
50809	BGI_novel_T000250,BGI_novel_T000251,BGI_novel_T000252,NM_016287	68.06	66.83	98.56	97.69	HP1BP3
6434	BGI_novel_T010415,NM_001243879,NM_004593	68.01	14.61	31.21	31.76	TRA2B
310	BGI_novel_T001832,NM_001156,NM_001320879,NM_001320880,NM_004034	67.94	42.52	42.58	41.44	ANXA7
10651	BGI_novel_T008590,NM_001006635,NM_001319097,NM_001319098,NM_006554	67.94	48.14	43.8	42.77	MTX2
8266	NM_014235	67.94	84.63	61.59	65.55	UBL4A
102157402	BGI_novel_T011569,NM_001015891,NM_016283	67.87	23.49	46.53	53.06	AK6
997	NM_004359	67.83	117.45	43.69	47.86	CDC34
1892	NM_004092	67.71	33.19	46.22	44	ECHS1
6389	BGI_novel_T010993,NM_001294332,NM_001330758,NM_004168	67.61	72.37	47.06	48.21	SDHA
23585	NM_014313	67.6	54.65	50.3	49.73	TMEM50A
5351	NM_000302,NM_001316320	67.51	28.23	23.1	27.08	PLOD1
170463	BGI_novel_T007292,BGI_novel_T007293,BGI_novel_T007294,NM_001009998,NM_032627	67.5	31.48	38.43	37.64	SSBP4
7916	NM_004638,NM_080686	67.44	41.36	76.24	78.07	PRRC2A
5605	NM_030662	67.34	115.1	100.75	107.76	MAP2K2
7327	BGI_novel_T009334,NM_001202489,NM_003343,NM_182688	67.31	26.74	38.24	38.91	UBE2G2
1874	NM_001950	67.19	46.46	55.04	58.91	E2F4
10096	NM_001277140,NM_005721,NR_102318	67.14	55.05	59.44	59.4	ACTR3
29952	BGI_novel_T014218,NM_013379	67.13	75.4	73.3	82.39	DPP7
9978	NM_014248	67.13	30.84	34.12	30.26	RBX1
6599	NM_003074	67.12	39.45	60.2	51.96	SMARCC1
10527	NM_006391	67.1	36.81	67.57	61.98	IPO7
54460	NM_018997,NM_031901	67.09	32.35	38.41	41.94	MRPS21
29796	NM_001003684,NM_013387	67.03	44.23	32.94	32.97	UQCR10
84946	NM_001329953,NM_032860	67.03	5.78	18.31	13.9	LTV1
5872	NM_001272038,NM_002870,NR_073553	67.03	106.53	90.12	89.08	RAB13
5859	NM_001272073,NM_005051,NR_073590	66.94	96.12	110.75	113.87	QARS
7336	NM_003350	66.93	37.22	48.68	44.34	UBE2V2
14	NM_001087,NM_001302545	66.91	30.85	37.76	38.41	AAMP
4436	NM_000251,NM_001258281	66.89	42.91	79.45	77.04	MSH2
23165	NM_001329434,NM_015135	66.89	25.6	55.75	54.01	NUP205
79647	NM_001136275,NM_024595	66.8	32.07	53.95	53.27	AKIRIN1
26519	BGI_novel_T002485,NM_012456	66.75	12.86	13.95	12.26	TIMM10
60559	NM_021928	66.62	37.84	52.13	46.37	SPCS3
10015	NM_001162429,NM_001256192,NM_013374	66.54	76.2	68.96	63.15	PDCD6IP
10276	NM_001047160,NM_005863,NR_073040	66.52	51.24	37.43	37.13	NET1
53615	NM_001281453,NM_001281454	66.49	51.24	45.98	49.31	MBD3
1666	NM_001330575,NM_001359	66.42	59.06	40.13	37.32	DECR1
2288	NM_002014	66.39	7.81	33.55	32.17	FKBP4
3069	BGI_novel_T008872,BGI_novel_T008873,BGI_novel_T008874,BGI_novel_T008875,BGI_novel_T008876,BGI_novel_T008877,NM_001243900,NM_001320965,NM_001320966,NM_001320967,NM_005336,NM_203346	66.32	71.02	64.19	67.69	HDLBP
84418	NM_032412	66.32	55.1	55.6	58.5	CYSTM1
8861	BGI_novel_T001997,BGI_novel_T001998,NM_001113407,NM_001321612,NM_003893	66.3	133.7	116.01	130.08	LDB1
25941	BGI_novel_T006829,BGI_novel_T006830,BGI_novel_T006831,BGI_novel_T006832,NM_001271949,NM_001271950,NM_001271951,NM_001271952,NM_001271953,NM_001271954,NM_001271955,NM_001271956,NM_001330572,NM_015476	66.23	114.55	73.34	77.29	TPGS2
27102	NM_001134335,NM_014413	66.22	190.48	143.66	145.66	EIF2AK1
114883	BGI_novel_T000573,NM_001330580,NM_024586,NM_148904,NM_148905,NM_148906,NM_148907,NM_148908,NM_148909,NR_036662	66.19	72.09	81.85	75.2	OSBPL9
57129	NM_020409,NM_177988	66.16	22.45	34.1	31.25	MRPL47
6386	BGI_novel_T013415,NM_001007067,NM_001007068,NM_001007069,NM_001007070,NM_001330537,NM_005625	66.15	76.88	90.25	85.39	SDCBP
4175	NM_005915	66.15	42.99	60.34	60.21	MCM6
10525	NM_001130991,NM_006389	66.15	33.34	40.83	44.24	HYOU1
83858	BGI_novel_T000073,BGI_novel_T000074,NM_001317238,NM_031921	65.98	8.83	20.93	19.43	ATAD3B
8970	BGI_novel_T011719,NM_021058	65.95	34.92	50	53.52	HIST1H2BJ
55207	NM_018184	65.89	49.98	41.56	36.9	ARL8B
1265	NM_001303499,NM_001303501,NM_004368,NM_201277	65.87	35.5	80.73	79.78	CNN2
1716	NM_001318859,NM_001318860,NM_001318861,NM_001318862,NM_001318863,NM_080916,NM_080918,NR_134893,NR_134894,NR_134895,NR_134896,NR_134897,NR_134898	65.77	34.74	52.23	45.42	DGUOK
581	BGI_novel_T007655,BGI_novel_T007656,NM_001291428,NM_001291429,NM_001291430,NM_001291431,NM_004324,NM_138761,NM_138763,NM_138764,NR_027882	65.7	31.7	23.2	23.36	BAX
1471	NM_000099,NM_001288614	65.69	47.91	27	25.4	CST3
7205	NM_003302	65.62	21.68	69.04	71.77	TRIP6
348	NM_000041,NM_001302688,NM_001302689,NM_001302690,NM_001302691	65.59	122.42	230.69	256.64	APOE
8802	NM_003849	65.52	35.38	29.03	29.77	SUCLG1
54948	NM_017840	65.52	33.13	58.63	58.61	MRPL16
23170	NM_015140	65.49	46.29	80.28	80.83	TTLL12
22870	BGI_novel_T007805,BGI_novel_T007806,NM_014931	65.48	29.21	33.48	35.45	PPP6R1
402	NM_001199745,NM_001667	65.46	44.19	64.65	68.06	ARL2
7936	NM_002904	65.45	75.88	76.74	77.73	NELFE
3157	BGI_novel_T011100,BGI_novel_T011101,NM_001098272,NM_001324219,NM_001324220,NM_001324222,NM_001324223,NM_001324224,NM_001330663,NM_002130	65.43	26.29	146.93	182.91	HMGCS1
8337	NM_003516	65.43	96.97	82.51	81.73	HIST2H2AA3
723790	NM_001040874	65.43	96.97	82.51	81.73	HIST2H2AA4
84908	NM_001329752,NM_001329753,NM_001329755,NM_001329757,NM_001329758,NM_032822	65.38	28.84	44.35	47.13	FAM136A
4758	NM_000434	65.32	102.58	43.26	51.54	NEU1
2873	BGI_novel_T006641,NM_001321089,NM_001321090,NM_001321091,NM_001321092,NM_001321093,NM_001330539,NM_001330541,NM_004127,NM_212492	65.26	47.15	44.37	46.99	GPS1
22836	NM_014899	65.11	61.38	70.75	67.48	RHOBTB3
BGI_novel_G001240	BGI_novel_T012310	64.99	59.76	52.16	54.84	NA
10989	NM_001100169,NM_001100170,NM_006839	64.95	55	66.43	69.28	IMMT
5936	BGI_novel_T002621,NM_001198843,NM_001198844,NM_002896	64.95	52.02	63.5	62.1	RBM4
10535	NM_006397	64.93	38.71	83.95	82.62	RNASEH2A
26748	NM_001477	64.89	24.23	32.51	14.24	GAGE12I
11313	NM_007260	64.85	35.88	30.57	28.28	LYPLA2
81037	NM_030782	64.83	24.19	31.94	27.9	CLPTM1L
3251	NM_000194	64.77	30.24	99.05	95.62	HPRT1
23481	BGI_novel_T009550,BGI_novel_T009551,NM_001243225,NM_001282327,NM_001282328,NM_014303	64.72	12.86	24.73	20.75	PES1
1315	NM_001144061,NM_001144062,NM_016451	64.62	96.89	63.35	59.24	COPB1
526	NM_001693	64.56	34.42	19.23	20.13	ATP6V1B2
9632	BGI_novel_T001846,NM_004922,NM_198597	64.48	91.66	73.55	73.57	SEC24C
23534	BGI_novel_T013063,NM_001191028,NM_012470,NR_034053	64.46	43.63	49.26	47.98	TNPO3
92703	NM_001322955,NM_001322956,NM_001322957,NM_001322958,NM_001322959,NM_138391,NR_136530,NR_136531,NR_136532,NR_136533,NR_136534	64.39	53.69	52.39	54.74	TMEM183A
6731	BGI_novel_T010712,NM_001267722,NM_006947	64.37	54.07	69.93	66.61	SRP72
2577	NM_001475	64.35	22.09	31.17	32.57	GAGE5
8533	BGI_novel_T005985,BGI_novel_T005986,BGI_novel_T005987,BGI_novel_T005988,BGI_novel_T005989,NM_001199125,NM_001316354,NM_001316355,NM_001316356,NM_001316357,NM_001316358,NM_003653	64.33	37.95	51.95	54.21	COPS3
55004	NM_017907	64.3	50.69	42.16	43.21	LAMTOR1
1632	NM_001178029,NM_001919	64.13	49.23	92.21	94.23	ECI1
5686	NM_001199772,NM_001199773,NM_001199774,NM_002790	63.99	38.5	45.54	48.45	PSMA5
7165	BGI_novel_T009198,NM_001243891,NM_001243892,NM_001243894,NM_001243895,NM_003288,NM_199359,NM_199360,NM_199361,NM_199362,NM_199363,NR_045090	63.98	45.65	67.47	67.12	TPD52L2
9055	BGI_novel_T004848,NM_001267580,NM_003981,NM_199413	63.96	31.24	55.24	55.13	PRC1
6993	NM_001291602,NM_001291603,NM_006519	63.92	45.26	58.96	60.62	DYNLT1
51118	NM_016037	63.89	13.53	32.23	31.16	UTP11
4174	NM_006739	63.89	51.8	106.1	106.97	MCM5
377	NM_001659	63.86	22.85	24.82	23.2	ARF3
4696	NM_004542	63.86	29.38	42.63	41.62	NDUFA3
6732	NM_003137,NR_034069	63.85	24.58	72.27	68.51	SRPK1
84337	NM_032377	63.83	47.84	51.54	56.08	ELOF1
90522	BGI_novel_T007479,BGI_novel_T007480,BGI_novel_T007481,BGI_novel_T007482,NM_001039671,NM_001039672,NM_001039673,NM_001145461,NM_001145462,NM_001145463	63.74	16.69	52.43	52.95	YIF1B
55111	NM_001300836,NM_018049	63.72	43.97	54.28	64.45	PLEKHJ1
10890	BGI_novel_T008046,NM_016131	63.68	42.65	17.48	18.33	RAB10
5881	BGI_novel_T006639,NM_001316307,NM_005052	63.64	31.55	60.97	57.79	RAC3
10988	NM_001317182,NM_001317183,NM_001330246,NM_006838,NR_133673	63.57	35.21	56.19	51.08	METAP2
6296	BGI_novel_T005287,NM_005622,NM_202000	63.34	79.94	8.35	6.63	ACSM3
22872	BGI_novel_T010761,BGI_novel_T010762,BGI_novel_T010763,NM_001077206,NM_001077207,NM_001077208,NM_001191049,NM_001300744,NM_001300745,NM_001318119,NM_001318120,NM_016211	63.29	72.49	95.09	92	SEC31A
158	BGI_novel_T009634,BGI_novel_T009635,NM_000026,NM_001123378,NM_001317923,NR_134256	63.26	96.96	130.81	135.4	ADSL
55646	NM_001145725,NM_017816	63.24	12.04	36.32	35.05	LYAR
BGI_novel_G001194	BGI_novel_T012263	63.24	74.58	89.94	92.65	NA
308	NM_001154	63.15	82.85	50.99	49.07	ANXA5
8459	NM_001008566,NM_003595	63.14	50.98	14.35	13.65	TPST2
55813	NM_018428	63.08	22.63	40.6	37.57	UTP6
2647	NM_001487,NR_037655,NR_037656,NR_037657	63.05	80.91	29.04	35.05	BLOC1S1
55502	BGI_novel_T008851,NM_001142853,NM_001282434,NM_018645	63.04	17.56	37.16	40.41	HES6
4712	BGI_novel_T013744,NM_001199987,NM_002493,NM_182739	62.97	32.12	31.89	32.71	NDUFB6
9659	BGI_novel_T000920,BGI_novel_T000921,BGI_novel_T000922,BGI_novel_T000923,NM_001002810,NM_001002811,NM_001002812,NM_001195260,NM_001195261,NM_001198832,NM_001198834,NM_014644,NM_022359	62.97	2.27	5.47	5.6	PDE4DIP
9088	BGI_novel_T005111,BGI_novel_T005112,NM_001258450,NM_001258451,NM_004203,NM_182687	62.94	25.91	65	68.83	PKMYT1
1967	NM_001414	62.93	22.42	21.94	19.73	EIF2B1
28998	NM_014078	62.89	21.14	26.82	24.81	MRPL13
11163	BGI_novel_T003375,BGI_novel_T003376,BGI_novel_T003377,NM_001301022,NM_001301023,NM_001301024,NM_019094,NM_199040	62.83	133.76	73.64	68.84	NUDT4
10730	NM_001253866,NM_014263,NM_139312	62.82	42.12	49.22	48.9	YME1L1
118487	NM_203298	62.81	41.97	47.23	50.5	CHCHD1
824	BGI_novel_T001350,NM_001146068,NM_001748	62.8	75.09	81.39	84.15	CAPN2
51155	BGI_novel_T006495,NM_001002032,NM_001002033,NM_001288609,NM_001288610,NM_001288611,NM_016185,NR_109933	62.78	19.51	32.73	33.43	HN1
5631	NM_001204402,NM_002764	62.77	33.47	42.19	44.45	PRPS1
51507	BGI_novel_T009148,NM_001283035,NM_001283036,NM_001283037,NM_016407	62.66	79.19	29.66	33.25	RTFDC1
28987	NM_014062,NR_074074	62.56	28.49	52.66	46.01	NOB1
8763	BGI_novel_T012019,BGI_novel_T012020,BGI_novel_T012021,NM_001142401,NM_001142402,NM_001142403,NM_001142404,NM_001346500,NM_006016	62.5	75.98	119.07	119.46	CD164
387893	BGI_novel_T003560,NM_001324504,NM_001324505,NM_001324506,NM_020382,NR_136910	62.43	56.4	75.1	78.23	KMT5A
90861	NM_144570	62.36	41.15	48.18	49.14	HN1L
113402	BGI_novel_T012208,BGI_novel_T012209,NM_145169,NR_130112,NR_130113,NR_130114	62.36	38.93	41.63	41.01	SFT2D1
11007	NM_006848	62.34	9.89	31.26	25.91	CCDC85B
4171	NM_004526,NR_073375	62.32	55.64	106.08	113.19	MCM2
10362	BGI_novel_T007022,BGI_novel_T007023,NM_006339	62.2	41.51	68.26	64.79	HMG20B
5050	NM_001145939,NM_001145940,NM_002573	62.16	55.22	65.61	75.52	PAFAH1B3
23788	NM_001317231,NM_001317232,NM_001317233,NM_014342	62.15	22.87	27.89	28.48	MTCH2
54148	NM_017446,NM_080794	62.13	27.7	39.72	35.82	MRPL39
84196	NM_001032730,NM_001330394,NM_032236	62.12	49.23	86.56	80.16	USP48
1964	NM_001412	62.1	19.4	32.1	28.9	EIF1AX
28972	NM_014041	62.08	37.97	45.97	39.72	SPCS1
9360	NM_004792	62.03	54.92	54.52	51.07	PPIG
3987	NM_001193482,NM_001193483,NM_001193484,NM_001193485,NM_001193488,NM_004987	61.97	77.97	34.22	29.34	LIMS1
10572	NM_006427,NM_021709	61.95	27.91	39.05	38.11	SIVA1
6881	NM_006284	61.95	59.53	40.6	44.35	TAF10
26355	NM_014367	61.95	16.53	68.9	71.7	FAM162A
10469	NM_006351	61.88	22.67	39.13	37.95	TIMM44
51497	NM_198976	61.84	38.56	42.11	37.54	NELFCD
26995	BGI_novel_T014079,NM_001329861,NM_001329862,NM_001329863,NM_015679	61.82	25.27	33.15	27.85	TRUB2
10868	BGI_novel_T014116,NM_001008563,NM_001110303,NM_006676	61.82	61.3	34.95	36.93	USP20
51399	NM_001318486,NM_001318488,NM_001318489,NM_001318490,NM_001318492,NM_001318494,NM_016146	61.72	35.72	49.69	51.88	TRAPPC4
9550	NM_004888	61.69	40.61	32.59	34.86	ATP6V1G1
112597	NR_024204,NR_024205,NR_024206	61.67	85.83	58.48	55.9	LINC00152
401115	NM_001141936,NM_001168243	61.65	26.42	31.03	36.76	C4orf48
55593	NM_001136157,NM_001136158,NM_001136159,NM_017602	61.58	74.85	47.68	47.22	OTUD5
90411	BGI_novel_T008157,NM_001171506,NM_001171507,NM_001171508,NM_001171509,NM_001171510,NM_001171511,NM_139279	61.52	34.74	32.04	31.09	MCFD2
22928	NM_012248	61.51	30.23	43.98	45.06	SEPHS2
4707	BGI_novel_T004215,NM_004545	61.48	54.38	55.38	64.28	NDUFB1
9589	BGI_novel_T012195,BGI_novel_T012196,NM_001270531,NM_001270532,NM_001270533,NM_004906,NM_152857,NM_152858	61.43	38.14	43.13	37.02	WTAP
2958	NM_001320929,NM_001320930,NM_004492	61.43	27.68	42.08	41.69	GTF2A2
22907	BGI_novel_T009979,NM_001330990,NM_014966,NM_138615,NR_075079	61.39	22.91	42.21	41.46	DHX30
2275	NM_001243878,NM_004468	61.36	35.22	56.21	53.17	FHL3
286257	BGI_novel_T014211,NM_001329678,NM_183241,NR_138073,NR_138074,NR_138075,NR_138076,NR_138077	61.35	27.07	39.21	41.32	C9orf142
6431	BGI_novel_T009090,NM_006275,NR_034009	61.32	56.5	63.91	61.1	SRSF6
64968	BGI_novel_T009287,NM_032476	61.24	47.68	14.03	11.33	MRPS6
5431	BGI_novel_T010713,NM_000938,NM_001303268,NM_001303269	61.09	29.58	38.01	36.68	POLR2B
10128	NM_133259	61.09	29.56	36.86	35.11	LRPPRC
51649	NM_016070	61.04	30.05	24.58	24.2	MRPS23
10985	NM_006836	61	32.36	74.94	73.19	GCN1
6597	BGI_novel_T007122,BGI_novel_T007123,BGI_novel_T007124,BGI_novel_T007125,BGI_novel_T007126,NM_001128844,NM_001128845,NM_001128846,NM_001128847,NM_001128848,NM_001128849,NM_003072	60.98	27.43	62.94	64.37	SMARCA4
51002	NM_001330386,NM_001330387,NM_001330388,NM_001330389,NM_001330390,NM_001330391,NM_001330392,NM_016058	60.97	35.57	36.46	41.75	TPRKB
1509	NM_001909	60.96	130.59	28.27	24.94	CTSD
7341	NM_001005781,NM_001005782,NM_003352	60.96	48.35	41.41	39.4	SUMO1
7027	BGI_novel_T003853,BGI_novel_T003854,BGI_novel_T003855,BGI_novel_T003856,BGI_novel_T003857,BGI_novel_T003858,NM_007111,NR_026580	60.86	37.93	41.97	43.52	TFDP1
201294	BGI_novel_T006516,BGI_novel_T006517,BGI_novel_T006518,BGI_novel_T006519,BGI_novel_T006520,BGI_novel_T006521,NM_199242	60.66	25.98	89.93	98.14	UNC13D
1595	NM_000786,NM_001146152	60.65	21.59	86.24	94.85	CYP51A1
5481	NM_005038	60.65	21.89	32.74	29.79	PPID
54892	BGI_novel_T013226,BGI_novel_T013227,BGI_novel_T013228,BGI_novel_T013229,BGI_novel_T013230,NM_001281932,NM_001281933,NM_017760,NR_104054	60.55	37.28	45.2	47.27	NCAPG2
81628	BGI_novel_T012920,NM_001303043,NM_030935,NR_130118,NR_130119	60.48	68.39	44.6	53.42	TSC22D4
8175	BGI_novel_T007004,NM_007165	60.46	53.37	68.3	62.73	SF3A2
5707	BGI_novel_T008823,NM_001191037,NM_002807,NR_034059	60.45	27.18	42.75	40.05	PSMD1
51069	NM_001300848,NM_015950	60.3	32.54	45.6	45.9	MRPL2
2564	BGI_novel_T014709,BGI_novel_T014710,BGI_novel_T014711,BGI_novel_T014712,NM_004961	60.26	12.87	24.11	22.47	GABRE
1983	NM_001969,NM_183004	60.23	42.47	35.38	33.81	EIF5
3422	BGI_novel_T001525,BGI_novel_T001526,NM_001317955,NM_001317956,NM_001317957,NM_004508,NR_134300,NR_134301	60.21	19.79	64.76	71.52	IDI1
7155	NM_001068,NM_001330700	60.09	24.81	43.57	35.84	TOP2B
6342	BGI_novel_T000581,BGI_novel_T000582,BGI_novel_T000583,NM_001007098,NM_001007099,NM_001007100,NM_001007250,NM_001193599,NM_001193600,NM_001193617,NM_001330587,NM_002979	60.07	71.66	43.32	38.73	SCP2
754	NM_001286822,NM_004339,NR_104597	60.05	41.5	40.26	42.95	PTTG1IP
10552	NM_001190996,NM_006409	59.96	45.43	44.88	46.67	ARPC1A
51520	NM_001317964,NM_001317965,NM_016460,NM_020117	59.95	43.49	68.35	68.56	LARS
140690	BGI_novel_T009150,BGI_novel_T009151,BGI_novel_T009152,NM_001269040,NM_001269041,NM_001269042,NM_001269043,NM_001269044,NM_001269045,NM_001269046,NM_001269047,NM_001269048,NM_001269049,NM_001269050,NM_001269051,NM_001269052,NM_001269054,NM_001269055,NM_080618,NR_072975	59.89	44.56	135.04	141.41	CTCFL
7443	NM_003384	59.87	45.16	106.89	104.07	VRK1
1479	NM_001033505,NM_001033506,NM_001326	59.87	27.12	38.87	38.81	CSTF3
55168	NM_001193343,NM_018135	59.85	33.15	40.02	42.45	MRPS18A
51491	BGI_novel_T011481,NM_001256539,NM_001256540,NM_001291305,NM_001291307,NM_001291308,NM_001317975,NM_016391,NR_134316,NR_134318	59.83	3.57	15.05	12.6	NOP16
9791	NM_001290225,NM_014754	59.67	30.29	39.27	36.88	PTDSS1
10163	NM_001201404,NM_006990	59.64	67.99	60.51	61.24	WASF2
830	NM_006136	59.64	75.06	90.65	88.34	CAPZA2
83596	NM_001040668,NM_001282516,NM_001282517,NM_001282519,NM_001282520,NM_001282521,NM_138639,NR_104200,NR_104201,NR_104202,NR_104203,NR_104204,NR_104205	59.62	20.9	39.22	39.54	BCL2L12
51023	NM_001297767,NM_001297769,NM_001297770,NM_016067	59.62	28.76	37.24	32.92	MRPS18C
27000	NM_001129887,NM_014377	59.61	18.72	55.72	52	DNAJC2
84677	BGI_novel_T009311,BGI_novel_T009312,NR_026838,NR_026839,NR_026840,NR_026841,NR_026842	59.48	84.78	47.76	58.48	DSCR8
8539	BGI_novel_T002393,BGI_novel_T002394,NM_001142930,NM_001142931,NM_001243747,NM_006595,NR_024625	59.44	36.79	51.8	47.95	API5
6790	NM_001323303,NM_001323304,NM_001323305,NM_003600,NM_198433,NM_198434,NM_198435,NM_198436,NM_198437	59.43	19.43	38.75	36.16	AURKA
9519	NM_001253676,NM_004865	59.37	24.37	34.12	31.32	TBPL1
27183	NM_013245	59.34	47.4	48.3	46.49	VPS4A
55011	NM_017916	59.33	23.36	42.62	40.29	PIH1D1
55863	BGI_novel_T002755,NM_001193537,NM_001193538,NM_001256546,NM_001256547,NM_018480	59.32	38.64	35.16	41.76	TMEM126B
8625	BGI_novel_T007309,BGI_novel_T007310,BGI_novel_T007311,NM_001278727,NM_001278728,NM_003721,NM_134440	59.27	39.63	37.65	41.74	RFXANK
3281	NM_001537	59.24	19.74	30.09	30.81	HSBP1
81926	NM_001130111,NM_031213	59.23	45.32	32.68	34.13	ABHD17A
5018	NM_005015	59.21	48.5	36.48	36.48	OXA1L
5861	BGI_novel_T008202,NM_004161,NM_015543	59.18	49.55	54.05	55.8	RAB1A
9131	BGI_novel_T014622,NM_001130846,NM_001130847,NM_004208,NM_145812,NR_132647	59.16	32.31	52.89	51.88	AIFM1
122704	BGI_novel_T003912,NM_001318870,NM_178336,NM_180982,NM_181304,NM_181305,NM_181306,NM_181307	59.07	22.8	28.75	31.39	MRPL52
57405	NM_020675	59.05	13.35	23.58	21.47	SPC25
5297	NM_058004	59.03	68.66	45.86	46	PI4KA
27095	NM_001270894,NM_001270895,NM_001270896,NM_001270897,NM_014408,NR_073097,NR_073098	59.03	40.21	37.58	37.29	TRAPPC3
29089	NM_001310326,NM_014176	59.02	21.04	43.44	54.62	UBE2T
56994	BGI_novel_T003413,BGI_novel_T003414,NM_020244	59.01	53.07	78.45	75.19	CHPT1
64983	NM_031903	58.99	23.99	41.27	36.96	MRPL32
2962	NM_002096	58.9	62.11	42.34	41.08	GTF2F1
27037	BGI_novel_T009429,BGI_novel_T009430,NM_001257994,NM_001331039,NM_022727,NM_182984	58.8	55.05	46.71	49.33	TRMT2A
5096	BGI_novel_T010273,NM_000532,NM_001178014	58.7	45.08	56.93	60.86	PCCB
64981	BGI_novel_T007259,NM_023937	58.69	21.25	28.52	28.8	MRPL34
134147	NM_138809	58.68	55.47	38.96	38.09	CMBL
1719	NM_000791,NM_001290354,NM_001290357,NR_110936	58.67	92	128.19	126.88	DHFR
332	NM_001012270,NM_001012271,NM_001168	58.64	17.22	45.21	45.51	BIRC5
10474	BGI_novel_T009783,NM_001278270,NM_006354,NM_133480,NR_103488	58.61	71.62	78.86	84.14	TADA3
8886	BGI_novel_T008420,BGI_novel_T008421,NM_006773	58.59	15.08	31.02	27.26	DDX18
6455	NM_001199943,NM_001199944,NM_003025	58.53	52.09	33.72	36.11	SH3GL1
6001	BGI_novel_T002047,NM_001005339,NM_002925	58.53	116.16	44.09	43.08	RGS10
26156	NM_015659	58.51	23.57	52.42	47.9	RSL1D1
2872	NM_017572,NM_199054	58.5	64.32	53.8	65.41	MKNK2
5300	NM_006221,NR_038422,NR_038830	58.47	33.45	40.84	48.3	PIN1
6838	NM_001278942,NM_006753,NR_103874	58.46	11.33	20.94	19.88	SURF6
642	NM_000386	58.37	30.21	31.05	31.07	BLMH
128240	NM_144772	58.35	36.36	56.55	57.81	NAXE
23199	BGI_novel_T005677,BGI_novel_T005680,BGI_novel_T005683,BGI_novel_T005684,BGI_novel_T005685,BGI_novel_T005688,NM_001134473,NM_001278184,NM_014615	58.33	58.5	46.02	46.1	GSE1
10067	NM_005698,NM_052837	58.32	17.62	25	23.82	SCAMP3
79143	NM_001146056,NM_001146082,NM_001146083,NM_024298	58.31	30.12	47.8	42.51	MBOAT7
8775	BGI_novel_T007620,NM_003827,NR_038456,NR_038457	58.28	77.14	16.45	17.66	NAPA
4602	BGI_novel_T012079,BGI_novel_T012080,BGI_novel_T012081,BGI_novel_T012082,BGI_novel_T012083,BGI_novel_T012084,BGI_novel_T012085,BGI_novel_T012086,NM_001130172,NM_001130173,NM_001161656,NM_001161657,NM_001161658,NM_001161659,NM_001161660,NM_005375,NR_134958,NR_134959,NR_134960,NR_134961,NR_134962,NR_134963,NR_134964,NR_134965	58.26	5.92	64.4	53.53	MYB
26073	NM_001290145,NM_015584	58.23	32.12	33.67	32.43	POLDIP2
54939	BGI_novel_T004696,BGI_novel_T004697,BGI_novel_T004698,BGI_novel_T004699,BGI_novel_T004700,BGI_novel_T004701,BGI_novel_T004702,NM_001284377,NM_001284378,NM_001284379,NM_001321844,NM_001321845,NM_001321846,NM_001321847,NM_001321848,NM_017828,NR_104312,NR_104313	58.23	31.88	25.7	21.37	COMMD4
113829	NM_080670	58.16	31.7	29.8	31.04	SLC35A4
10615	NM_006461	58.12	24.84	60.4	56.68	SPAG5
94081	BGI_novel_T011478,NM_001322977,NM_001322978,NM_001322980,NM_001322981,NM_001322982,NM_001322983,NM_022754	58.06	29.74	49.51	56.48	SFXN1
9260	NM_005451,NM_203352,NM_213636,NR_103804	58.03	98.2	90.83	95.59	PDLIM7
23636	NM_001193357,NM_012346,NM_016553,NM_153718,NM_153719	58.03	27.81	40.57	41.87	NUP62
10460	NM_006342	57.88	19.01	42.16	39.35	TACC3
5214	BGI_novel_T001533,NM_001242339,NM_001323067,NM_001323068,NM_001323069,NM_001323070,NM_001323071,NM_001323072,NM_001323073,NM_001323074,NM_001345944,NM_002627	57.78	48.83	43.6	44.93	PFKP
375133	BGI_novel_T009453,BGI_novel_T009454,BGI_novel_T009455,BGI_novel_T009458,NR_003700	57.78	174.83	89.69	89.78	PI4KAP2
5440	NM_005034	57.78	28.94	17.83	22.66	POLR2K
2969	BGI_novel_T012781,BGI_novel_T012782,NM_001163636,NM_001280800,NM_001518,NM_032999,NM_033000,NM_033001	57.75	51.05	49.63	46.31	GTF2I
57510	NM_020750,NR_144392	57.73	14.65	40.13	39.8	XPO5
25	BGI_novel_T014126,BGI_novel_T014127,NM_005157,NM_007313	57.69	52.46	14.19	13.27	ABL1
1314	NM_001098398,NM_004371	57.68	89	78.18	80.16	COPA
2017	NM_001184740,NM_005231,NM_138565	57.66	53.55	47.68	48.57	CTTN
5524	BGI_novel_T014106,BGI_novel_T014107,BGI_novel_T014108,NM_001193397,NM_001271832,NM_021131,NM_178000,NM_178001,NM_178003	57.59	38.16	42.9	46.22	PTPA
1017	NM_001290230,NM_001798,NM_052827	57.58	33.52	50.39	52.03	CDK2
64092	NM_001256370,NM_001286523,NM_022136	57.55	5.92	32.38	22.51	SAMSN1
10944	NM_014267	57.54	37.47	43.11	42.58	C11orf58
740	NM_004927,NR_037567,NR_037568	57.5	26.49	40.7	41.06	MRPL49
51082	BGI_novel_T003694,BGI_novel_T003695,NM_001206559,NM_015972,NM_152705	57.49	66.76	69.51	68.87	POLR1D
2936	NM_000637,NM_001195102,NM_001195103,NM_001195104	57.45	35.88	58.63	50.2	GSR
2885	NM_002086,NM_203506	57.44	34.88	35.25	35.52	GRB2
199990	NM_001146310,NM_001256945,NM_001256946,NM_001256947,NM_001282670,NM_001282671,NM_001282672,NM_001282673,NM_182533,NR_046427	57.44	50.69	47.26	48.02	FAAP20
8209	NM_001320383,NM_001320384,NM_004649,NM_198155,NR_135220	57.38	45.23	52.3	57.66	C21orf33
92840	NM_001329556,NM_138393	57.34	142.76	59.21	68.85	REEP6
1652	NM_001084392,NM_001355	57.21	34.39	43.66	45.6	DDT
84262	BGI_novel_T012438,NM_001134340,NM_032302	57.2	25.14	34.68	32.92	PSMG3
51312	BGI_novel_T013331,BGI_novel_T013332,BGI_novel_T013333,NM_001317812,NM_001317813,NM_001317814,NM_016612	57.19	1297.24	272.08	292.79	SLC25A37
5432	NM_032940	57.11	37.27	44.63	44.07	POLR2C
80349	BGI_novel_T004746,BGI_novel_T004747,NM_001303247,NM_001303248,NM_025234	57.07	25.57	20.83	21.34	WDR61
113130	NM_080668	56.98	18.88	41.5	43.27	CDCA5
81502	NM_030789,NM_178580,NM_178581,NM_178582	56.91	28.21	39.06	38.39	HM13
55573	BGI_novel_T010267,NM_001134422,NM_001134423,NM_001282762,NM_001282763,NM_001282764,NM_001282765,NM_017548	56.88	31.38	38.81	37.16	CDV3
7283	NM_001070	56.83	42.23	42.62	44.57	TUBG1
79709	NM_024656	56.81	20.37	40.31	43.63	COLGALT1
6734	NM_001177842,NM_003139	56.77	44.34	37.2	38.94	SRPRA
9883	BGI_novel_T012747,BGI_novel_T012748,BGI_novel_T012749,BGI_novel_T012750,BGI_novel_T012751,NM_001257190,NM_172020	56.76	20.88	34.37	33.88	POM121
51070	NM_001270960,NM_015953	56.61	33.79	55.97	51.22	NOSIP
81688	NM_030939	56.59	59.55	45.86	44.01	C6orf62
23511	BGI_novel_T014097,NM_015354	56.59	25.61	60.5	58.61	NUP188
254863	NM_152766	56.55	57.38	87.13	83.59	TMEM256
84310	NM_001134395,NM_001134396,NM_001318252,NM_032350,NR_134537,NR_134538	56.53	60.85	25.6	25.68	C7orf50
29086	NM_001033549,NM_001288756,NM_001288757,NM_014173	56.52	46.84	43.28	43.63	BABAM1
4154	BGI_novel_T010316,BGI_novel_T010317,BGI_novel_T010318,BGI_novel_T010319,BGI_novel_T010320,BGI_novel_T010321,NM_001314057,NM_021038,NM_207292,NM_207293,NM_207294,NM_207295,NM_207296,NM_207297	56.49	35.95	19.96	20.16	MBNL1
9328	BGI_novel_T014160,NM_001122823,NM_001286709,NM_012087	56.48	34.69	39.73	43.27	GTF3C5
84221	NM_001142854,NM_032261	56.48	39.86	43.38	48.76	SPATC1L
51083	NM_015973	56.43	3.89	29.1	30.29	GAL
51056	NM_015907	56.43	18.83	35.97	34.32	LAP3
81631	NM_022818	56.34	52.64	36.92	36.06	MAP1LC3B
2519	NM_032020	56.32	33.75	30.91	33.61	FUCA2
11267	BGI_novel_T006328,NM_001317192,NM_001317193,NM_001317194,NM_007241,NR_133679	56.31	33.52	31.26	30.48	SNF8
10897	NM_001300861,NM_020470	56.3	32.08	47.8	48.2	YIF1A
5717	NM_001270482,NM_002815	56.26	22.96	31.48	28.6	PSMD11
BGI_novel_G001221	BGI_novel_T012290	56.24	26.7	58.09	47.92	NA
8454	NM_003592	56.23	28.52	36.24	34.29	CUL1
22916	BGI_novel_T010474,NM_001042540,NM_001308036,NM_007362	56.19	32.48	38	35.62	NCBP2
23645	NM_014330	56.15	116.6	92.27	99.12	PPP1R15A
51659	NM_016095	56.09	27.64	59.39	58.67	GINS2
2590	NM_001291866,NM_004481,NR_120373	55.98	55.48	28.79	28.21	GALNT2
1615	NM_001293312,NM_001349	55.98	26.83	41.41	37.73	DARS
1891	NM_001398	55.94	142.76	102.35	112.65	ECH1
699	BGI_novel_T008379,NM_001278616,NM_001278617,NM_004336	55.94	24.32	34.63	30.09	BUB1
136647	NM_138701	55.89	34.62	29.35	34.76	MPLKIP
BGI_novel_G001173	BGI_novel_T012240	55.88	17.33	39.53	47.33	NA
5557	BGI_novel_T003288,BGI_novel_T003289,BGI_novel_T003290,NM_000946	55.81	56.21	101.86	90.5	PRIM1
11198	NM_007192	55.8	23.22	73.47	74.01	SUPT16H
4350	NM_001015052,NM_001015054,NM_002434	55.79	79.24	56.18	53.55	MPG
4733	BGI_novel_T009562,BGI_novel_T009563,NM_004147	55.75	28.96	47.36	48.3	DRG1
3337	BGI_novel_T007212,NM_001300914,NM_001313964,NM_006145	55.73	34.57	26.55	28.52	DNAJB1
BGI_novel_G001187	BGI_novel_T012255	55.63	14.48	33.59	32.9	NA
23119	BGI_novel_T009452,NM_015094	55.59	84.91	84.6	85.59	HIC2
1043	BGI_novel_T000327,NM_001803	55.57	8.84	54.65	53.02	CD52
10713	BGI_novel_T008267,NM_001256725,NM_001256726,NM_001256727,NM_001256728,NM_006590,NR_046347	55.54	24.51	35.35	33.24	USP39
55143	NM_001256875,NM_018101	55.53	18.53	34.87	31.6	CDCA8
5211	NM_001002021,NM_002626	55.51	31.9	44.29	45.5	PFKL
26099	NM_001114600,NM_001271869,NR_073500,NR_073501,NR_073502,NR_073503	55.51	18.63	25.57	25.69	SZRD1
9218	NM_003574,NM_194434	55.45	24.55	31.68	30.35	VAPA
54407	NM_001307936,NM_018976	55.42	25.68	27.26	26.67	SLC38A2
53635	BGI_novel_T007691,BGI_novel_T007692,NM_001305105,NM_001305108,NM_017432,NR_130963	55.4	56.57	66.34	64.57	PTOV1
29894	BGI_novel_T013652,BGI_novel_T013653,NM_013291	55.38	69.92	65.53	70.47	CPSF1
64946	NM_022909	55.37	57.23	113.77	108.52	CENPH
3418	NM_001289910,NM_001290114,NM_002168	55.36	61.77	70.51	76.49	IDH2
5394	NM_001001998,NM_002685	55.34	38.21	57.14	56.16	EXOSC10
BGI_novel_G001274	BGI_novel_T012351	55.22	31.69	63.16	64.59	NA
2582	BGI_novel_T000279,NM_000403,NM_001008216,NM_001127621	55.21	14.96	16.53	15.99	GALE
212	BGI_novel_T014481,NM_000032,NM_001037967,NM_001037968	55.2	1700.53	521.63	595.94	ALAS2
6605	NM_003079	55.19	41.07	46.59	45.95	SMARCE1
2287	NM_002013	55.18	18.88	61.54	57.94	FKBP3
51096	NM_016001	55.17	19.78	36.97	34.54	UTP18
5160	BGI_novel_T014345,NM_000284,NM_001173454,NM_001173455,NM_001173456	55.1	32.08	34.51	34.86	PDHA1
51645	NM_016059	55.03	26.3	47.3	46.69	PPIL1
9967	BGI_novel_T000436,NM_001321471,NM_001321473,NM_005119	55.03	42.31	38.94	38.38	THRAP3
6648	BGI_novel_T012190,BGI_novel_T012191,BGI_novel_T012192,BGI_novel_T012193,BGI_novel_T012194,NM_000636,NM_001024465,NM_001024466,NM_001322814,NM_001322815,NM_001322816,NM_001322817,NM_001322819,NM_001322820	54.96	35.28	28.74	25.51	SOD2
84246	NM_032286	54.91	25.77	25.39	21.63	MED10
23517	NM_015360	54.9	30.44	56.8	53.86	SKIV2L2
57418	BGI_novel_T006948,BGI_novel_T006949,NM_024100	54.87	18.03	35.52	34.23	WDR18
10286	BGI_novel_T000822,NM_005872	54.71	32.83	31.53	29.17	BCAS2
4676	BGI_novel_T002217,BGI_novel_T002218,BGI_novel_T002219,BGI_novel_T002220,BGI_novel_T002221,BGI_novel_T002222,BGI_novel_T002223,NM_005969	54.7	50.98	53.7	61.16	NAP1L4
64754	BGI_novel_T001492,BGI_novel_T001493,BGI_novel_T001494,BGI_novel_T001495,NM_001167740,NM_022743	54.66	10.33	5.53	4.64	SMYD3
8891	NM_001166588,NM_001261418,NM_020365	54.61	16.57	29.13	29.16	EIF2B3
64834	BGI_novel_T000482,NM_001256399,NM_001256401,NM_001256402,NM_022821,NR_046117	54.59	64.32	97.58	107.69	ELOVL1
23352	NM_020765	54.51	61.78	104	110.5	UBR4
29100	NM_001318217,NM_014187,NR_134524	54.41	13.93	14.74	14.73	TMEM208
6415	BGI_novel_T007623,NM_003009	54.41	35.53	23.65	25.21	SEPW1
10477	NM_001278554,NM_001278555,NM_006357,NM_182678	54.4	50.8	32.45	32.59	UBE2E3
84656	BGI_novel_T005164,NM_001308096,NM_001324096,NM_001324097,NM_001324098,NM_032569,NR_136695,NR_136696,NR_136697,NR_136698,NR_136699,NR_136700	54.34	45.16	42.28	44.5	GLYR1
1645	NM_001353	54.33	64.07	55.37	53.88	AKR1C1
10956	BGI_novel_T003315,NM_001017956,NM_001017957,NM_001017958,NM_001261420,NM_001261421,NM_001261422,NM_001261423,NM_006812	54.32	80.52	42.63	47.28	OS9
54663	BGI_novel_T002532,NM_001307977,NM_018093	54.29	6.8	19.29	18.95	WDR74
192111	NM_001170543,NM_001170544,NM_138575	54.25	9.19	27.09	24.93	PGAM5
9972	NM_001278209,NM_001278210,NM_005124	54.24	33.19	40.29	35.94	NUP153
84661	BGI_novel_T008094,BGI_novel_T008095,NM_001321209,NM_001321210,NM_032574,NR_135585,NR_135587	54.22	44.27	62.91	53.99	DPY30
50	NM_001098	54.22	31.93	35.81	38.44	ACO2
5538	NM_000310,NM_001142604	54.15	37.7	50.09	50.1	PPT1
64114	BGI_novel_T008739,BGI_novel_T008740,NM_001321427,NM_001321428,NM_001321429,NM_001321430,NM_001321432,NM_001321433,NM_001321435,NM_001321436,NM_001321438,NM_022152,NR_135643	54.15	104.13	85.88	88.11	TMBIM1
54880	BGI_novel_T014366,NM_001123383,NM_001123384,NM_001123385,NM_017745	54.14	45.67	33.14	30.9	BCOR
BGI_novel_G001257	BGI_novel_T012332	54.08	12.6	25.75	26.04	NA
29789	BGI_novel_T008578,NM_001011708,NM_001328688,NM_013341	54.07	45.7	39.48	38.89	OLA1
57035	BGI_novel_T000296,BGI_novel_T000297,BGI_novel_T000298,BGI_novel_T000299,BGI_novel_T000300,BGI_novel_T000301,BGI_novel_T000302,BGI_novel_T000303,BGI_novel_T000304,BGI_novel_T000305,BGI_novel_T000306,NM_001321772,NM_020317,NR_135143,NR_135144,NR_135777,NR_135778,NR_135780,NR_135781,NR_135782,NR_135783,NR_135784,NR_135785,NR_135786,NR_135787,NR_135788,NR_135789,NR_135790,NR_135791,NR_135792,NR_135793	54.06	214.55	71.15	77.81	RSRP1
79023	NM_024057	53.98	36.1	48.24	46.05	NUP37
10238	NM_005828,NR_073585	53.98	41.7	41.48	41.26	DCAF7
5045	NM_001289823,NM_001289824,NM_002569	53.95	149.56	82	87.44	FURIN
81554	NM_001281441,NM_030798,NM_148842	53.93	20.37	31.32	33.36	RCC1L
23019	BGI_novel_T005527,NM_001265612,NM_016284,NM_206999,NR_049763	53.92	39.61	52.84	52.14	CNOT1
8818	BGI_novel_T014054,BGI_novel_T014055,BGI_novel_T014056,NM_003863	53.87	71.81	31.1	28.27	DPM2
5564	NM_006253	53.84	80.93	162.11	163.3	PRKAB1
4700	NM_002490	53.7	26.45	28.04	29.03	NDUFA6
112398	NM_053046,NM_080732	53.64	48.33	48.69	51.76	EGLN2
2937	NM_000178,NM_001322494,NM_001322495	53.64	28.54	56.36	56.16	GSS
30834	NM_001278785,NM_001278786,NM_014596,NM_170783,NR_103864	53.59	18.74	46.74	47.96	ZNRD1
51608	NM_015949	53.59	62.11	54.68	53.11	GET4
100507303	NR_132114	53.58	30.95	67.37	63.61	SNHG19
4121	NM_005907	53.51	61.38	43.03	37.87	MAN1A1
282763	BGI_novel_T002252,NM_001005567,NR_038321	53.44	53.85	20.54	17.22	OR51B5
9993	BGI_novel_T009410,NM_001173533,NM_001173534,NM_001184781,NM_005137,NR_033674	53.4	33.8	35.36	34.31	DGCR2
25926	NM_001303272,NM_015462	53.27	16.06	35.23	31.83	NOL11
2578	NM_001476	53.26	21.98	31.61	34.94	GAGE6
57805	NM_021174,NR_033902	53.24	28.79	33.36	31.57	CCAR2
6051	BGI_novel_T001271,NM_001319182,NM_001319183,NM_001319184,NM_020216	53.24	19.58	60.13	50.24	RNPEP
10652	NM_006555	53.21	34.89	23.93	25.24	YKT6
81887	BGI_novel_T014492,NM_001170649,NM_001170650,NM_031206	53.12	14.99	41.85	42.02	LAS1L
5987	NM_006510	53.1	19.48	33.37	31.81	TRIM27
81669	BGI_novel_T000071,NM_001039577,NM_001320153,NM_001320155,NM_030937,NR_135154	53.09	126.28	69.72	66.94	CCNL2
1457	NM_001895,NM_177559,NM_177560	53.06	32.9	42.76	42.83	CSNK2A1
4522	NM_005956	53	12.45	41.94	40.46	MTHFD1
150678	BGI_novel_T008859,NM_001163424,NM_138336	52.98	35.8	19.55	19.13	COPS9
79581	BGI_novel_T013648,NM_001253815,NM_001253816,NM_024531,NR_045600	52.91	16.74	23.56	21.84	SLC52A2
51107	BGI_novel_T000946,NM_001077628,NM_001243771,NM_001243772,NM_016022,NR_045033,NR_045034,NR_045035	52.91	36.57	25.21	23.6	APH1A
9618	NM_004295	52.86	23.26	37.71	35.09	TRAF4
55723	NM_018154	52.86	25.86	37.86	39	ASF1B
29964	BGI_novel_T011841,BGI_novel_T011842,BGI_novel_T011843,BGI_novel_T011844,BGI_novel_T011845,BGI_novel_T011846,BGI_novel_T011847,BGI_novel_T011848,BGI_novel_T011849,NM_013397	52.75	22.6	21.25	18.64	PRICKLE4
207	BGI_novel_T004280,BGI_novel_T004281,NM_001014431,NM_001014432,NM_005163	52.74	24.57	31.32	32.73	AKT1
11014	NM_001100603,NM_006854	52.7	49.1	61.74	59.7	KDELR2
5905	BGI_novel_T009643,NM_001278651,NM_001317930,NM_002883	52.69	17.49	31.24	28.84	RANGAP1
55735	NM_018198	52.68	16.47	20.88	19.26	DNAJC11
84365	BGI_novel_T008435,NM_032390	52.68	14.79	24.44	24.45	NIFK
51022	NM_001243399,NM_001319291,NM_016066,NM_197962	52.67	14.99	19.48	17.01	GLRX2
9261	BGI_novel_T001301,NM_004759,NM_032960	52.66	46.39	31.81	31.88	MAPKAPK2
10236	BGI_novel_T000275,NM_001102397,NM_001102398,NM_001102399,NM_001297620,NM_001297621,NM_001297622,NM_005826	52.65	18.53	36.09	32.73	HNRNPR
4240	BGI_novel_T004824,NM_001114614,NM_001310319,NM_001310320,NM_001310321,NM_005928	52.6	27.48	34.26	35.88	MFGE8
7494	NM_001079539,NM_005080	52.6	21.22	40.44	38.8	XBP1
51493	NM_014306	52.59	39.91	23.84	24.64	RTCB
7264	NM_001317783,NM_003313	52.56	19.02	24.12	24.9	TSTA3
387103	NM_001012507,NM_001286524,NM_001286525,NR_104462	52.44	14.85	18.83	20.67	CENPW
23039	NM_015024	52.43	45.9	38.99	36.93	XPO7
3858	NM_000421	52.4	19.27	21.6	20.45	KRT10
56851	NM_020154	52.36	18.76	23.45	26.14	EMC7
55544	NM_001291780,NM_017495,NM_183425	52.35	82.26	53.54	51.74	RBM38
55131	NM_001166135,NM_018077	52.35	11.42	32.1	31.43	RBM28
7422	BGI_novel_T011884,BGI_novel_T011885,NM_001025366,NM_001025367,NM_001025368,NM_001025369,NM_001025370,NM_001033756,NM_001171622,NM_001171623,NM_001171624,NM_001171625,NM_001171626,NM_001171627,NM_001171628,NM_001171629,NM_001171630,NM_001204384,NM_001204385,NM_001287044,NM_001317010,NM_003376	52.33	77.32	68.19	82.81	VEGFA
29926	BGI_novel_T008776,BGI_novel_T008777,BGI_novel_T008778,BGI_novel_T008779,BGI_novel_T008780,NM_013335,NM_205847	52.32	14.38	14.33	16.13	GMPPA
23558	NM_001330499,NM_012478	52.31	61.02	45.86	50.26	WBP2
11124	BGI_novel_T000571,NM_007051	52.29	27.59	5.35	5.31	FAF1
54676	BGI_novel_T011879,BGI_novel_T011880,BGI_novel_T011881,NM_001286216,NM_019096	52.07	107.79	86.25	101.91	GTPBP2
84950	NM_032864	52.07	35.88	48.34	46.77	PRPF38A
56655	NM_019896	52.06	23.81	31.05	37.64	POLE4
262	NM_001287214,NM_001287215,NM_001287216,NM_001634,NR_109768	52.03	9.32	22.53	20.63	AMD1
3703	NM_001278503,NM_001278504,NM_152713	52.01	41.77	70.48	71.26	STT3A
51068	NM_001320227,NM_015938	51.99	42.36	52.2	45.94	NMD3
6777	NM_012448	51.91	81.06	38.2	39.49	STAT5B
92815	NM_033445	51.89	370.07	99.49	91.36	HIST3H2A
6929	BGI_novel_T006988,BGI_novel_T006989,BGI_novel_T006990,NM_001136139,NM_003200	51.79	56.3	57.62	60.64	TCF3
54512	NM_019037	51.73	17.07	24.91	26.01	EXOSC4
8940	BGI_novel_T009466,BGI_novel_T009467,BGI_novel_T009468,BGI_novel_T009469,BGI_novel_T009470,BGI_novel_T009471,BGI_novel_T009472,NM_001282112,NM_001282113,NM_003935	51.72	49.99	67.66	70.77	TOP3B
6046	BGI_novel_T011783,NM_001113182,NM_001199455,NM_001199456,NM_001291986,NM_005104	51.7	48.8	50.92	53.88	BRD2
51329	NM_001002251,NM_001002252,NM_001278378,NM_001278379,NM_001278380,NM_016638,NM_018694,NR_103512	51.64	49.14	51.62	52.54	ARL6IP4
8192	NM_006012	51.62	17.86	27	29.3	CLPP
3998	NM_005570	51.61	36.09	49.89	46.11	LMAN1
125988	NM_001308240,NM_205767	51.6	18.79	22.4	20.79	C19orf70
10250	BGI_novel_T000294,BGI_novel_T000295,NM_001303448,NM_001303449,NM_005839	51.55	100.09	63.66	68.51	SRRM1
10939	NM_006796	51.51	35.61	41.72	38.34	AFG3L2
55666	BGI_novel_T006614,NM_017921,NR_130139,NR_130140	51.5	39.4	35.62	35.7	NPLOC4
4074	NM_001207024,NM_002355	51.48	45.11	32.47	36.73	M6PR
1154	NM_013324,NM_145071	51.47	2.89	8.21	6.35	CISH
29924	NM_001130071,NM_001130072,NM_001321263,NM_013333	51.45	40.71	40.11	38.96	EPN1
7247	NM_001261401,NM_004622,NR_048556,NR_048557,NR_048558,NR_048559	51.38	24.95	31.3	29.78	TSN
152100	BGI_novel_T009876,NM_001331185,NM_001331186,NM_001331187,NM_001331189,NM_001331190,NM_182523,NR_138585	51.36	24	10.39	10.89	CMC1
55660	BGI_novel_T008513,BGI_novel_T008514,NM_017892	51.31	30.1	43.11	40.01	PRPF40A
55621	BGI_novel_T007189,NM_001136035,NM_001142554,NM_017722	51.3	16.96	32.11	34.78	TRMT1
2063	NM_005234	51.27	24.67	41.12	39.09	NR2F6
949	BGI_novel_T003573,NM_001082959,NM_005505	51.26	15.02	53.64	62.77	SCARB1
55630	BGI_novel_T013654,NM_001280557,NM_017767,NM_130849	51.23	28.12	25.1	21.81	SLC39A4
3726	NM_002229	51.2	61.52	34.97	32.96	JUNB
55215	BGI_novel_T004825,BGI_novel_T004826,NM_001113378,NM_018193	51.2	36.65	60.18	62.4	FANCI
25879	NM_015420	51.16	7.91	17.83	15.82	DCAF13
10884	NM_016640	51.11	28.7	30.47	27.64	MRPS30
26022	BGI_novel_T006117,BGI_novel_T006118,BGI_novel_T006119,NM_001033504,NM_001301746,NM_015544	51.06	48.53	40.04	39.55	TMEM98
1503	NM_001301237,NM_001905,NR_125440	51.05	9.33	20.35	18.02	CTPS1
1495	BGI_novel_T011347,BGI_novel_T011348,BGI_novel_T011349,BGI_novel_T011350,BGI_novel_T011351,BGI_novel_T011352,BGI_novel_T011353,BGI_novel_T011354,BGI_novel_T011355,BGI_novel_T011356,BGI_novel_T011357,BGI_novel_T011358,BGI_novel_T011359,BGI_novel_T011360,BGI_novel_T011361,BGI_novel_T011362,NM_001290307,NM_001290309,NM_001290310,NM_001290312,NM_001323982,NM_001323983,NM_001323984,NM_001323985,NM_0013…	50.98	43.78	40.99	40.62	CTNNA1
6780	BGI_novel_T009127,NM_001037328,NM_001319134,NM_001319135,NM_001322927,NM_001322928,NM_001322929,NM_001322930,NM_001322931,NM_001322932,NM_001322933,NM_004602,NM_017452,NM_017453,NM_017454	50.97	55.15	37.37	35.97	STAU1
10801	BGI_novel_T006555,NM_001113491,NM_001113492,NM_001113493,NM_001113494,NM_001113495,NM_001113496,NM_001293695,NM_001293696,NM_001293697,NM_001293698,NM_006640	50.89	35.96	13.39	16.14	2017-09-09
9146	BGI_novel_T006619,NM_004712	50.88	46.45	48.16	47.23	HGS
10226	NM_001164189,NM_001164194,NM_005817	50.87	31.17	30.18	27.83	PLIN3
9352	BGI_novel_T006873,NM_004786,NR_024546	50.83	52.75	47.19	46.67	TXNL1
5393	NM_001034194,NM_005033	50.81	21.24	45.49	42.46	EXOSC9
2184	BGI_novel_T004759,BGI_novel_T004760,BGI_novel_T004761,NM_000137	50.79	30.66	37.57	38.95	FAH
51599	NM_001260489,NM_001260490,NM_015925,NM_205834,NM_205835	50.76	8.8	22.23	20.51	LSR
8473	BGI_novel_T014512,BGI_novel_T014513,NM_181672,NM_181673	50.75	163.05	83.19	87.79	OGT
7525	NM_005433	50.72	12.19	34.42	29.45	YES1
9703	BGI_novel_T006060,BGI_novel_T006061,BGI_novel_T006062,BGI_novel_T006063,BGI_novel_T006064,NM_001321560,NM_001321561,NM_014680	50.71	29.14	33.35	30.75	KIAA0100
6884	NM_005645	50.67	23.15	23.6	19.35	TAF13
9093	NM_001135110,NM_001286516,NM_005147	50.64	18.52	32.28	34.08	DNAJA3
10467	BGI_novel_T012947,NM_006349	50.57	42.03	16.17	14.89	ZNHIT1
5536	BGI_novel_T007597,NM_001204284,NM_006247	50.56	11.27	31.27	32.48	PPP5C
116541	NM_172251	50.51	23.19	28.88	29.85	MRPL54
5201	NM_002622	50.51	37.04	32.71	31.65	PFDN1
60488	NM_001190864,NM_021821	50.49	22.86	25.52	21.99	MRPS35
9533	NM_001318876,NM_203290	50.44	10.54	18.99	16.87	POLR1C
51495	NM_016395	50.42	31.07	45.14	45.74	HACD3
30836	NM_014597	50.42	17.68	24.58	21.53	DNTTIP2
23471	NM_001317804,NM_001317805,NM_014294	50.4	37.76	41.72	38.47	TRAM1
10195	BGI_novel_T010393,BGI_novel_T010394,NM_001006941,NM_005787,NR_024533,NR_024534	50.4	15.37	28.39	23.58	ALG3
201595	NM_178862	50.38	25.89	34.4	30.46	STT3B
9789	NM_014752	50.38	26.88	30.67	29.83	SPCS2
51523	NM_001317199,NM_001317200,NM_001317201,NM_001317202,NM_001317203,NM_001317204,NM_001317205,NM_001317206,NM_001317207,NM_001317208,NM_001317209,NM_001317210,NM_001317211,NM_016463	50.37	70.08	60.59	59.99	CXXC5
847	NM_001752	50.34	153.06	129.97	140.97	CAT
8933	BGI_novel_T014653,NM_001078171	50.32	57.95	35.54	33.64	FAM127A
7322	NM_003339,NM_181838	50.31	33.79	41.36	41.54	UBE2D2
54921	BGI_novel_T005595,BGI_novel_T005596,NM_001039690,NM_001040146,NR_033227	50.26	46.47	42.22	42.15	CHTF8
54069	NM_018944	50.26	27.07	52.83	53.69	MIS18A
6199	NM_003952	50.22	43.63	28.98	27.68	RPS6KB2
125950	BGI_novel_T007110,BGI_novel_T007111,NM_133452	50.2	21.95	39.05	40.69	RAVER1
3074	BGI_novel_T011186,NM_000521,NM_001292004	50.18	49.53	47.29	46	HEXB
3614	BGI_novel_T013040,NM_000883,NM_001102605,NM_001142573,NM_001142574,NM_001142575,NM_001142576,NM_001304521,NM_183243	50.14	17.41	31.61	31.14	IMPDH1
115416	NM_138446	50.13	20.34	29.95	28.25	MALSU1
23215	BGI_novel_T001180,BGI_novel_T001181,NM_015172	50.1	27.04	42.52	40.13	PRRC2C
51726	NM_016306	50.01	18.59	29.13	27.55	DNAJB11
10450	BGI_novel_T000461,NM_001195007,NM_001319293,NM_006112,NM_203456,NR_036543,NR_036544	50.01	39.44	36.33	40.15	PPIE
78996	BGI_novel_T013091,NM_001243749,NM_001243751,NM_001243752,NM_001243753,NM_001243754,NM_001243755,NM_001305629,NM_001305630,NM_024033	49.89	28.2	28.17	27.55	C7orf49
10915	BGI_novel_T011418,NM_001040006,NM_006706	49.87	22.42	43.14	41.87	TCERG1
9688	NM_001242795,NM_001242796,NM_014669	49.82	19.36	26.72	24.82	NUP93
2990	BGI_novel_T012727,NM_000181,NM_001284290,NM_001293104,NM_001293105,NR_120531	49.82	54.42	33.47	37.85	GUSB
10327	BGI_novel_T000528,NM_001202413,NM_001202414,NM_006066,NM_153326	49.8	64.94	68.44	68.92	AKR1A1
11325	BGI_novel_T006411,NM_007372,NM_203499	49.79	38.99	50.02	49.31	DDX42
3032	NM_000183,NM_001281512,NM_001281513	49.74	51.88	30.68	27.92	HADHB
8480	NM_001015885,NM_003610	49.72	21.64	26.12	24.72	RAE1
51024	NM_016068	49.69	50.1	32.64	31.41	FIS1
54973	NM_001256456,NM_001256460,NM_001256462,NM_001256463,NM_017871	49.61	40.39	55.15	55	CPSF3L
11051	NM_007006	49.61	35.87	92.79	81.12	NUDT21
25793	NM_001033024,NM_001257990,NM_012179	49.6	72.06	58.91	58.26	FBXO7
128308	BGI_novel_T001396,BGI_novel_T001397,NM_001321284,NM_181441,NM_181454,NM_181455,NM_181456,NM_181462,NM_181463,NM_181464,NM_181465	49.59	27.34	33.38	35.3	MRPL55
6603	NM_001098426,NM_001330439,NM_001330440	49.59	30.77	46.71	45.79	SMARCD2
81620	NM_030928	49.57	68.5	168.74	158.72	CDT1
10914	BGI_novel_T004232,NM_001252006,NM_001252007,NM_001293627,NM_001293628,NM_001293632,NM_032632	49.55	39.53	54.5	54.34	PAPOLA
9031	BGI_novel_T012772,NM_032408	49.5	29.67	45.5	44.22	BAZ1B
401466	BGI_novel_T013465,BGI_novel_T013466,NM_001099670,NM_001099671,NM_001099672,NM_001099673,NM_001293320,NR_120681	49.41	40	27.48	27.78	C8orf59
113246	NM_001301834,NM_001301836,NM_001301837,NM_001301838,NM_138425,NR_126035	49.37	29.97	63.33	62.34	C12orf57
54849	BGI_novel_T005767,BGI_novel_T005768,BGI_novel_T005769,BGI_novel_T005770,NM_001242816,NM_001242817,NM_001242818,NM_001242819,NM_001242820,NM_001242821,NM_001242822,NM_017702,NM_207514	49.27	28.29	20.27	23.24	DEF8
9097	NM_001037334,NM_005151	49.26	34.37	43.79	43.44	USP14
222658	NM_001286579,NM_001286580,NM_173562,NR_104480,NR_104481	49.25	50.86	50.8	46.62	KCTD20
3843	NM_002271	49.18	31.19	98.66	95.05	IPO5
5982	NM_001278791,NM_001278792,NM_001278793,NM_002914,NM_181471	49.16	27.42	49.97	52.78	RFC2
54534	NM_019051	49.15	23.52	31.97	30.96	MRPL50
84259	BGI_novel_T002795,NM_001318739,NM_001318740,NM_001318741,NM_032299	49.13	15.51	23.85	24.5	DCUN1D5
6949	BGI_novel_T011423,BGI_novel_T011424,BGI_novel_T011425,NM_000356,NM_001008657,NM_001135243,NM_001135244,NM_001135245,NM_001195141	49.12	7.84	30.66	30.13	TCOF1
4113	NM_002364	49.1	38.48	45.4	42.5	MAGEB2
8884	BGI_novel_T008061,NM_021095,NR_028323	49.09	7.61	17.26	15.06	SLC5A6
11282	NM_014275,NM_054013	49.08	83.86	59.2	58.91	MGAT4B
6829	NM_001111020,NM_001130824,NM_001130825,NM_001319990,NM_001319991,NM_003169	49.05	55	58.99	58.54	SUPT5H
535	BGI_novel_T006197,NM_001130020,NM_001130021,NM_005177	49.04	89.32	21.95	23.75	ATP6V0A1
8086	BGI_novel_T003230,BGI_novel_T003231,NM_001173466,NM_015665	49.02	85.59	56.91	63.16	AAAS
3995	BGI_novel_T002508,NM_021727	49.01	64.69	44.08	49.69	FADS3
4720	BGI_novel_T001136,NM_001166159,NM_004550	49.01	27.09	27.91	22.93	NDUFS2
24148	NM_012469	48.99	41.58	55.82	54.39	PRPF6
29088	NM_014175	48.98	17.31	22.66	21.46	MRPL15
27350	NM_014508	48.98	74.05	61.43	66.12	APOBEC3C
84232	NM_032272	48.98	70.21	43.49	45.27	MAF1
1487	BGI_novel_T010568,NM_001012614,NM_001328	48.96	34.47	41.38	43.69	CTBP1
4111	NM_001166386,NM_001166387,NM_005367	48.95	20.76	18.65	18.24	MAGEA12
5313	NM_000298,NM_181871	48.94	364.14	255.96	304.36	PKLR
1508	BGI_novel_T013285,NM_001317237,NM_001908,NM_147780,NM_147781,NM_147782,NM_147783	48.88	141.45	93.44	105.22	CTSB
10534	BGI_novel_T002603,BGI_novel_T002604,NM_001303024,NM_006396	48.86	13.74	26.23	23.35	SSSCA1
10907	BGI_novel_T006913,NM_001303471,NM_001305557,NM_001305563,NM_001305564,NM_006701,NR_131175,NR_131176,NR_131177	48.84	24.84	25.71	26.7	TXNL4A
80347	NM_001042529,NM_001042532,NM_025233	48.81	29.49	50.22	53.28	COASY
254528	BGI_novel_T005067,BGI_novel_T005068,BGI_novel_T005069,NM_001163560,NM_152764	48.75	25.59	41.36	38.4	MEIOB
10951	NM_001127228,NM_006807	48.75	28.65	34.23	35.99	CBX1
6598	NM_001007468,NM_001317946,NM_003073	48.72	27.8	41.12	37.27	SMARCB1
4528	BGI_novel_T008170,BGI_novel_T008171,BGI_novel_T008172,BGI_novel_T008173,BGI_novel_T008174,BGI_novel_T008175,NM_001005369,NM_001321001,NM_001321002,NM_001321003,NM_001321004,NM_001321005,NM_002453	48.71	31.74	27.51	24.15	MTIF2
51010	NM_001002269,NM_016042	48.63	22.39	23.94	27.39	EXOSC3
372	NM_001142281,NM_001655	48.51	51.52	51.83	52.19	ARCN1
51441	BGI_novel_T000356,NM_001172828,NM_001173128,NM_016258	48.49	22.41	36.76	34.37	YTHDF2
8562	BGI_novel_T003532,NM_003677	48.47	21.01	48.36	45.64	DENR
6856	NM_006754,NM_182715	48.39	37.74	43.84	41.9	SYPL1
1855	NM_001330311,NM_004421	48.36	24.68	45.95	49.98	DVL1
55627	BGI_novel_T008450,NM_001171083,NM_017751,NM_017951,NR_033230,NR_033231,NR_033232	48.33	20.84	34.9	34.47	SMPD4
2931	NM_019884	48.3	20.01	28.35	27.09	GSK3A
26521	NM_012459,NR_028383	48.22	8.61	16.55	14.6	TIMM8B
3212	NM_002145	48.19	15.59	20.03	20.73	HOXB2
7329	NM_003345,NM_194259,NM_194260,NM_194261	48.19	33.69	33.86	31.76	UBE2I
55173	BGI_novel_T011859,NM_018141	48.14	39.59	33.01	30.74	MRPS10
51121	NM_001317980,NM_001317981,NM_001317982,NM_016093	48.1	18.45	19.17	17.84	RPL26L1
2907	NM_000837,NM_001009184	48.08	60.01	39.36	41.9	GRINA
60672	BGI_novel_T000186,NM_021933	48.06	29.69	33.87	42.4	MIIP
9040	NM_003969	48.06	43.07	56.74	54.13	UBE2M
3799	NM_004521	48.04	24.94	36.19	33.35	KIF5B
25874	NM_001143674,NM_015415,NR_026550	48.04	48.06	21.24	20.3	MPC2
51160	NM_016208,NM_183057	48.04	110.67	82.66	82.47	VPS28
3678	NM_002205	48.01	8.88	17.7	18.04	ITGA5
286	BGI_novel_T013384,NM_000037,NM_001142445,NM_001142446,NM_020475,NM_020476,NM_020477,NM_020478,NM_020480	47.97	127.24	49.96	53.3	ANK1
10056	NM_005687,NR_130154	47.97	7.39	26.33	24.68	FARSB
51428	BGI_novel_T011507,BGI_novel_T011508,NM_001321732,NM_001321830,NM_016222	47.94	28.04	39.84	37.23	DDX41
25904	BGI_novel_T009879,BGI_novel_T009880,BGI_novel_T009881,NM_001256741,NM_001256742,NM_015442,NR_046352	47.92	64.78	121.43	127.41	CNOT10
552889	NM_001136262	47.92	44.24	31.96	33.46	ATXN7L3B
27292	NM_014473	47.88	19.84	35.08	36.77	DIMT1
4704	NM_005002	47.88	19.41	21.28	21.93	NDUFA9
8835	NM_001270467,NM_001270468,NM_001270469,NM_001270470,NM_001270471,NM_003877	47.88	4.15	11.83	10.55	SOCS2
541471	NR_015395,NR_024373,NR_136161,NR_136162,NR_136163,NR_136164,NR_136165,NR_136166	47.87	29.63	16.5	22.67	MIR4435-2HG
902	BGI_novel_T011217,BGI_novel_T011218,BGI_novel_T011219,NM_001199189,NM_001239	47.82	20.76	35.15	32.58	CCNH
55082	BGI_novel_T003826,NM_018011	47.77	64.89	46.01	47.25	ARGLU1
10124	NM_001037164,NM_001195396,NM_005738,NM_212460	47.76	17.44	11.2	10.01	ARL4A
51278	NM_016545	47.73	33.75	51.23	52.76	IER5
9326	NM_001281432,NM_001281433,NM_001281434,NM_004773,NR_104009,NR_104010,NR_104011	47.71	29.04	33.54	36.06	ZNHIT3
489	NM_005173,NM_174953,NM_174954,NM_174955,NM_174956,NM_174957,NM_174958	47.71	15.97	17.72	17.63	ATP2A3
1455	BGI_novel_T006999,BGI_novel_T007000,BGI_novel_T007001,NM_001319	47.68	29.4	35.07	37.2	CSNK1G2
6721	NM_004599,NR_103834	47.67	95.72	90.78	100.55	SREBF2
116461	NM_001127394,NM_001300764,NM_001300766,NM_052965,NR_023349,NR_125335	47.64	10.12	27.67	27.53	TSEN15
114932	NM_203462	47.63	37.62	42.49	47.34	MRFAP1L1
BGI_novel_G001089	BGI_novel_T011579	47.63	15.87	30.48	27.42	NA
34	NM_000016,NM_001127328,NM_001286042,NM_001286043,NM_001286044	47.61	43.08	37.02	37.01	ACADM
6827	NM_003168,NR_073470	47.53	47.82	30.6	29.68	SUPT4H1
10605	NM_006451,NM_182789,NM_183323	47.5	32.12	49.92	47.54	PAIP1
81929	NM_001013437,NM_031216	47.47	15.85	29.99	29.14	SEH1L
3161	NM_001142556,NM_001142557,NM_012484,NM_012485	47.45	12.9	48.21	35.3	HMMR
27336	BGI_novel_T014683,NM_001163280,NM_014500	47.44	26.95	41.26	36.71	HTATSF1
118	NM_001119,NM_001286645,NM_014189,NM_014190,NM_176801	47.43	80.33	95.13	99.54	ADD1
23613	BGI_novel_T009120,BGI_novel_T009121,BGI_novel_T009122,BGI_novel_T009123,NM_001281769,NM_001281771,NM_001281772,NM_001281773,NM_001281774,NM_001281775,NM_001281776,NM_001281777,NM_001281778,NM_001281779,NM_001281780,NM_001281781,NM_001281782,NM_001281783,NM_001281784,NM_012408,NM_183047,NM_183048	47.41	29.83	20.09	18.45	ZMYND8
4627	NM_002473	47.41	74.45	63.01	63.5	MYH9
51182	NM_001278205,NM_016299,NR_103464	47.36	18.18	25.93	24.95	HSPA14
51249	NM_016486	47.32	47.78	51.99	55.25	TMEM69
94274	NM_001243947,NM_033256	47.28	16.4	37.68	38.99	PPP1R14A
55858	NM_018475,NR_073070	47.22	21.25	38.57	34.3	TMEM165
1371	NM_000097	47.18	125.58	74.94	71.17	CPOX
7265	NM_001282500,NM_003314	47.16	31.52	19.63	16.95	TTC1
56926	NM_001321463,NM_020170	47.15	14.86	25.78	26.68	NCLN
53339	NM_001011885,NM_025238	47.1	33.71	56.74	52.46	BTBD1
5976	NM_001297549,NM_002911	47.09	28.98	34.2	33.02	UPF1
105372481	NR_144445	47.06	27.94	24.58	30.62	LOC105372481
4893	NM_002524	47.04	39.25	29.89	27.81	NRAS
38	NM_000019	47.02	46.21	47.54	44.11	ACAT1
26003	NM_001201428,NM_015530	46.99	33.51	33.95	34.33	GORASP2
5711	NM_001270427,NM_005047	46.97	42.85	44.43	39.75	PSMD5
10262	NM_005850	46.94	19.41	33.01	29.27	SF3B4
8635	NM_003730	46.92	14.53	24.73	23.18	RNASET2
5516	NM_001009552	46.92	36.52	35.04	35.31	PPP2CB
23214	NM_001270940,NM_015171	46.83	25.13	35.22	33.21	XPO6
28989	BGI_novel_T014113,BGI_novel_T014114,NM_001286796,NM_001286797,NM_001286798,NM_001286799,NM_001286800,NM_001286801,NM_001286802,NM_001286803,NM_014064,NR_104596	46.83	11.93	13.62	15.54	NTMT1
10330	NM_001190991,NM_014255	46.82	23.81	37.08	38.02	CNPY2
55226	BGI_novel_T002388,NM_001144030,NM_024662	46.81	10.97	27.99	25.51	NAT10
1841	NM_001165031,NM_001320902,NM_001320903,NM_001320904,NM_001320905,NM_012145,NR_033255,NR_135492	46.76	14.65	32.89	34.18	DTYMK
9921	NM_001330474,NM_014868	46.76	54.5	39.87	39.27	RNF10
64793	BGI_novel_T000318,NM_001281517,NM_001281518,NM_001319944,NM_022778	46.74	19.67	38.51	37.59	CEP85
126003	NM_001042461,NM_001042462,NM_174894	46.73	41.08	29.79	29.6	TRAPPC5
7175	NM_003292	46.68	44.01	62.75	59.04	TPR
51669	NM_001284239,NM_016127	46.66	56.96	66.39	61.12	SARAF
51434	NM_001137664,NM_016238	46.63	28.23	40.17	39.04	ANAPC7
5447	NM_000941	46.62	33.27	17.71	17.54	POR
79590	NM_024540,NM_145729	46.59	13.43	22.85	21.74	MRPL24
6730	NM_001260502,NM_001260503,NM_014230,NR_048541	46.57	23.28	32.68	33.11	SRP68
83931	BGI_novel_T000438,NM_001282546,NM_001282547,NM_032017	46.56	60.47	26.95	28.64	STK40
7137	NM_000363	46.56	99.41	52.48	56.34	TNNI3
79084	BGI_novel_T000798,NM_001317062,NM_001317063,NM_001317064,NM_024102,NR_133654	46.54	8.19	22.68	20.96	WDR77
140465	NM_001199629,NM_002475	46.54	45.51	27.41	29.58	MYL6B
644	NM_000712,NM_001253823	46.53	59.23	90.08	102.49	BLVRA
23326	NM_015276	46.51	33.35	30.86	29.73	USP22
23648	NM_001009955,NM_018070,NM_145716	46.48	52.7	53.3	51.79	SSBP3
9877	BGI_novel_T001283,BGI_novel_T001284,BGI_novel_T001285,BGI_novel_T001286,NM_001319238,NM_001319239,NM_014827	46.47	89.06	59.98	63.22	ZC3H11A
6483	BGI_novel_T005609,NM_006927	46.47	106.95	65.87	70.43	ST3GAL2
3661	BGI_novel_T007685,BGI_novel_T007686,NM_001197122,NM_001197123,NM_001197124,NM_001197125,NM_001197126,NM_001197127,NM_001197128,NM_001571,NR_045568	46.39	29.9	36.48	33.43	IRF3
64771	NM_022758,NM_024294	46.24	32.91	25.47	26.5	C6orf106
647087	NM_001130929	46.22	81.61	106.82	107.27	C7orf73
1453	NM_001893,NM_139062,NR_110578	46.21	64.48	35.52	35.36	CSNK1D
28957	BGI_novel_T013447,BGI_novel_T013448,BGI_novel_T013449,BGI_novel_T013450,NM_014018	46.2	13.09	9.56	8.19	MRPS28
10135	NM_005746	46.2	13.03	28.54	24.43	NAMPT
2935	NM_001130006,NM_001130007,NM_002094	46.17	15.46	28.42	26.5	GSPT1
4292	BGI_novel_T009894,BGI_novel_T009895,BGI_novel_T009896,BGI_novel_T009897,NM_000249,NM_001167617,NM_001167618,NM_001167619,NM_001258271,NM_001258273,NM_001258274	46.15	27.42	47.25	47.24	MLH1
9401	BGI_novel_T013665,NM_004260	46.1	19.87	54.15	56.04	RECQL4
26097	NM_001206612,NM_001244664,NM_001317077,NM_015607	46.04	34.8	47.37	48.02	CHTOP
25907	NM_015444	46.01	16.64	1.11	1.29	TMEM158
7392	NM_001321150,NM_003367,NM_207291	46	84.55	37.15	39.69	USF2
84364	NM_001242832,NM_032389	45.96	34.84	43.98	42.6	ARFGAP2
4860	NM_000270	45.95	21.47	29.76	34.9	PNP
BGI_novel_G001313	BGI_novel_T012392	45.94	11.85	26.54	20.73	NA
3054	NM_005334	45.93	24.54	33.31	31.41	HCFC1
64853	BGI_novel_T001347,BGI_novel_T001348,NM_022831	45.92	70.22	65.5	62.8	AIDA
327	NM_001640	45.9	26.57	30.83	32.74	APEH
51651	NM_001015509,NM_016077	45.89	25.78	39.57	41.16	PTRH2
116988	NM_001042535,NM_001281300,NM_001308304,NM_001308305,NM_031946	45.86	30.53	36.65	37.41	AGAP3
26065	BGI_novel_T007395,NM_001114093,NM_015578	45.85	37.7	50.82	47.28	LSM14A
10342	BGI_novel_T010155,BGI_novel_T010156,NM_001007565,NM_001195478,NM_001195479,NM_006070	45.85	40.8	46.93	43.15	TFG
11079	NM_007033	45.84	36.77	29.16	32.83	RER1
6150	NM_021134	45.84	15.78	26.92	31.14	MRPL23
84967	NM_032881	45.84	15.26	15	16.33	LSM10
23450	NM_012426	45.81	20.02	24.94	23.83	SF3B3
5770	BGI_novel_T009131,NM_001278618,NM_002827	45.8	12.04	21.25	19.93	PTPN1
2212	BGI_novel_T001143,BGI_novel_T001144,NM_001136219,NM_021642	45.8	0.74	5.78	4.24	FCGR2A
55768	BGI_novel_T009871,NM_001145293,NM_001145294,NM_001145295,NM_018297	45.77	31.14	35.03	35.36	NGLY1
85395	NM_001316983,NM_001316984,NM_001316985,NM_001316986,NM_001316987,NM_001316988,NM_058190	45.75	14.36	23.96	23.06	FAM207A
25920	NM_015456	45.74	23.15	34.88	36.25	NELFB
4836	NM_021079	45.72	27.03	30.1	30.24	NMT1
10436	BGI_novel_T003031,NM_001320049,NM_006331,NR_135131	45.7	12.85	25.21	21.82	EMG1
2653	NM_004483,NR_033249	45.7	8.35	17.16	15.34	GCSH
6830	NM_001320755,NM_003170	45.69	44.16	44.88	43.52	SUPT6H
5430	NM_000937	45.68	28.85	54.84	53.55	POLR2A
23412	NM_012071	45.67	89	65.6	66.2	COMMD3
3156	NM_000859,NM_001130996	45.66	21.53	56.28	56.39	HMGCR
26517	NM_012458	45.65	10.03	18.9	19.18	TIMM13
23350	BGI_novel_T010304,BGI_novel_T010305,NM_001080415,NM_001320219,NM_001320220,NM_001320222	45.63	45.15	41.19	38.2	U2SURP
27173	BGI_novel_T000995,BGI_novel_T000996,BGI_novel_T000997,BGI_novel_T000998,NM_001271957,NM_001271958,NM_001271959,NM_001271960,NM_001271961,NM_014437	45.6	19.25	36.17	38.92	SLC39A1
84300	BGI_novel_T011794,NM_032340	45.6	17.5	15.52	18.76	UQCC2
6717	NM_001256891,NM_001256892,NM_003130,NM_198901	45.56	73.26	94.37	99.96	SRI
23608	BGI_novel_T013114,NM_001145125,NM_001291663,NM_013446,NR_117084	45.48	102.69	55.81	54.57	MKRN1
51692	NM_001321833,NM_001321834,NM_001321835,NM_001321836,NM_016207	45.47	37.37	51.69	45.28	CPSF3
7705	NM_001099638,NM_001099639,NM_007145	45.4	21.94	35.82	30.82	ZNF146
1820	BGI_novel_T006945,BGI_novel_T006946,BGI_novel_T006947,NM_005224	45.37	74.3	51.96	51.3	ARID3A
23381	BGI_novel_T001071,BGI_novel_T001072,BGI_novel_T001073,BGI_novel_T001074,NM_001323614,NM_001323615,NM_001323616,NM_001323617,NM_015327	45.36	26.63	31.66	33.31	SMG5
58526	NM_001098790,NM_001098791,NM_021242	45.34	47.61	54.12	55.87	MID1IP1
2801	BGI_novel_T014074,BGI_novel_T014075,BGI_novel_T014076,BGI_novel_T014077,NM_004486	45.33	72.92	65.98	64.69	GOLGA2
378938	NR_002819	45.32	80.96	92.51	93.02	MALAT1
5935	NM_006743	45.3	19.67	19.6	17.83	RBM3
9817	NM_012289,NM_203500	45.3	34.62	39.83	40.36	KEAP1
79053	NM_001007027,NM_024079	45.28	10.46	15.5	15.01	ALG8
64215	BGI_novel_T001624,BGI_novel_T001625,NM_022365	45.25	26.15	8.39	6.29	DNAJC1
9908	BGI_novel_T010739,NM_012297,NM_203504,NM_203505	45.24	18.83	38.48	37.83	G3BP2
29883	BGI_novel_T013289,BGI_novel_T013290,BGI_novel_T013291,BGI_novel_T013292,BGI_novel_T013293,BGI_novel_T013294,BGI_novel_T013295,BGI_novel_T013296,BGI_novel_T013297,BGI_novel_T013298,BGI_novel_T013299,NM_001322087,NM_001322088,NM_001322089,NM_001322090,NM_001322091,NM_001322092,NM_001322093,NM_001322094,NM_001322095,NM_001322096,NM_001322097,NM_001322098,NM_001322099,NM_001322100,NM_013354,NM_054026	45.24	15.94	28.12	28.28	CNOT7
1212	NM_001834,NM_007097,NR_045724	45.23	25.7	13.88	14.11	CLTB
9342	NM_004782	45.17	87.31	53.57	53.97	SNAP29
10101	NM_001284501,NM_001284502,NM_012225,NR_104318	45.17	23.1	28.35	30.07	NUBP2
11034	NM_001011546,NM_006870	45.15	39.97	53.47	52.41	DSTN
1725	BGI_novel_T007172,NM_001206974,NM_001930,NM_013406,NR_038192	45.15	44.7	23.89	22.78	DHPS
8329	NM_003509	45.1	100.98	169.94	165.4	HIST1H2AI
6886	NM_001287347,NM_001290403,NM_001290404,NM_001290405,NM_001290406,NM_003189	45.09	159.34	115.64	117.57	TAL1
91942	NM_174889	45.07	11.31	5.11	4.8	NDUFAF2
10785	NM_001260474,NM_001260475,NM_001260476,NM_001260477,NM_018669,NM_033661,NR_048535	45.05	4.83	16.72	14.54	WDR4
51373	BGI_novel_T012688,NM_015969	45.04	11.94	15.79	16.23	MRPS17
51126	BGI_novel_T008964,NM_016100,NM_181527,NM_181528	45.04	18.49	36.05	29.32	NAA20
3636	BGI_novel_T002683,NM_001567	44.99	63.36	49.05	48.01	INPPL1
4047	NM_001001438,NM_001145436,NM_001145437,NM_002340	44.93	43.17	34.32	40.93	LSS
55352	NM_001330176,NM_018405	44.93	11.86	12.47	11.86	COPRS
1649	NM_001195053,NM_001195054,NM_001195055,NM_001195056,NM_001195057,NM_004083	44.93	70.5	51.27	57.82	DDIT3
3297	BGI_novel_T013643,NM_005526	44.91	70.62	40.81	41.01	HSF1
80145	NM_001285387,NM_001285404,NM_025075	44.9	21.04	41.56	40.26	THOC7
705	NM_004053	44.89	17.4	23.2	21.91	BYSL
22938	NM_001318844,NM_012245	44.86	33.95	43.14	40.82	SNW1
3093	NM_001111112,NM_001111113,NM_001312646,NM_001312647,NM_001312648,NM_005339	44.86	22.77	28.64	27.21	UBE2K
475	NM_004045	44.76	32.39	34.53	38.23	ATOX1
23107	BGI_novel_T011183,NM_001286748,NM_001286751,NM_015084	44.75	30.32	26.21	25.91	MRPS27
1635	NM_001012732,NM_001921	44.7	26.28	32.28	28.14	DCTD
29968	NM_021154,NM_058179	44.65	14.06	30.02	38.01	PSAT1
170371	BGI_novel_T001753,NM_001010863,NM_001288740,NM_001288741,NM_001288742,NM_001288743	44.63	1.69	3.81	3.32	C10orf128
27309	NM_001292002,NM_014487	44.62	21.37	24.16	22.98	ZNF330
9114	NM_004691	44.61	43.15	11.87	14.65	ATP6V0D1
100507246	NR_038108,NR_038109,NR_038110,NR_038111	44.6	23.04	43.47	37.61	SNHG16
4134	BGI_novel_T009980,NM_001134364,NM_002375,NM_030885	44.59	41.92	17.14	17.41	MAP4
2870	NM_001004105,NM_001004106,NM_002082	44.58	22.73	30.48	31.53	GRK6
81614	BGI_novel_T004324,BGI_novel_T004325,NM_001008860,NM_001008892,NM_001008894,NM_001184888,NM_001184889,NM_030922	44.57	12.17	15.39	13.5	NIPA2
285367	NM_001142547,NM_173659	44.57	30.72	49.5	47.51	RPUSD3
128866	NM_176812	44.53	32.2	30.38	30.27	CHMP4B
65005	NM_001300733,NM_031420,NR_125331	44.51	21.93	21.48	24.49	MRPL9
56681	NM_001142648,NM_020150	44.47	40.95	48.83	47.38	SAR1A
51324	NM_001127889,NM_001127890,NM_016630	44.47	37.05	28.09	26.39	SPG21
23277	BGI_novel_T005850,BGI_novel_T005851,NM_015229	44.43	9.13	31.03	31.42	CLUH
55872	BGI_novel_T013343,NM_001278945,NM_018492	44.4	8.63	7.21	6.07	PBK
55749	BGI_novel_T001790,BGI_novel_T001791,NM_001282959,NM_001282960,NM_018237,NR_104262	44.29	31.05	41.56	39.78	CCAR1
25847	NM_001242374,NM_001242375,NM_015391	44.25	32.7	40.16	37.48	ANAPC13
9587	NM_001003690,NM_014628	44.23	24.03	32.55	32.68	MAD2L1BP
10200	NM_005792	44.19	13.33	23.99	25	MPHOSPH6
80142	NM_001256335,NM_025072,NM_198938	44.14	8.93	15.95	15.13	PTGES2
80279	BGI_novel_T006314,BGI_novel_T006315,NM_001278197,NM_001278198,NM_001278216,NM_001278217,NM_176096	44.13	65.82	74.1	77.69	CDK5RAP3
118424	NM_058167,NM_194315,NM_194457,NM_194458	44.12	22.93	26.62	27.37	UBE2J2
54469	BGI_novel_T004753,BGI_novel_T004754,BGI_novel_T004755,BGI_novel_T004756,BGI_novel_T004757,BGI_novel_T004758,NM_001242911,NM_001242912,NM_001242913,NM_001242914,NM_001242915,NM_001242916,NM_001242917,NM_001242918,NM_001242919,NM_019006	44.11	43.47	37.01	37.95	ZFAND6
56984	NM_020232,NM_147163	44.11	34.85	46.72	46.15	PSMG2
1445	NM_001127190,NM_004383	44.07	15.54	33.67	31.88	CSK
29896	BGI_novel_T012546,BGI_novel_T012547,NM_001282757,NM_001282758,NM_001282759,NM_013293	44	27.6	56.29	52.06	TRA2A
54606	BGI_novel_T012619,NM_001257189,NM_019082	43.99	15.76	27.26	25.24	DDX56
9918	BGI_novel_T003007,NM_014865	43.87	25.44	41.46	39.06	NCAPD2
[truncated: 18,612 more rows]
