# Supplementary material for: The c-Myc-regulated lncRNA NEAT1 and paraspeckles modulate imatinib-induced apoptosis in CML cells
Source: Mol Cancer. 2018 Aug 28;17:130. doi: 10.1186/s12943-018-0884-z (PMC6114538; doi:10.1186/s12943-018-0884-z)
Supplement: Supplementary file 5 — Table S3. Pathway analysis of genes regulated by SFPQ upon IM treatment. (XLSX 54 kb) [file 12943_2018_884_MOESM5_ESM.xlsx]

## Sheet: Table S3
Table S3. Pathway analysis of genes regulated by SFPQ upon IM treatment
Pathway_level1	Pathway_level2	Number_of_Genes	Genes	Symbol
Cellular Processes	Cell growth and death	156	100129460;100507577;100507651;100652856;101927230;1028;103021294;10549;107;1075;10807;10912;11221;112840;115399;118980;124222;124930;1439;146857;149345;1509;151525;151648;151651;1519;1520;1522;153733;1647;1677;1869;1875;203197;23034;23089;23143;23331;23335;2353;23783;25;254013;25946;27113;27244;283463;283692;283693;284161;284185;330;332;3480;3487;352954;359948;3708;3710;3725;388403;4001;4013;4171…	DPY19L1P1;LOC100507577;LINC01606;LINC00408;LOC101927230;CDKN1C;ABALON;PRDX4;ADCY1;CTSC;SDCCAG3;GADD45G;DUSP10;WDR89;LRRC56;SFXN2;PAQR4;ANKRD13B;CSF2RB;SLFN13;SHISA4;CTSD;WDSUB1;SGO1;EFHB;CTSO;CTSS;CTSZ;CCDC112;GADD45A;DFFB;E2F1;E2F5;TMEM268;SAMD4A;PEG10;LRCH1;TTC28;WDR7;FOS;ANKRD62P1-PARP4P3;ABL1;ETFBKMT;ZNF385A;BBC3;SESN1;MUC19;CPEB1-AS1;ACTG1P17;GDPD1;LINC00482;BIRC3;BIRC5;IGF1R;IGFBP4;GATS;IRF…
Cellular Processes	Cell motility	81	10093;10398;105377621;10615;10788;11346;124930;128239;145282;158358;1729;1950;2149;2250;2256;2258;2264;23137;23255;23348;23396;26999;283643;283693;284161;2934;3645;3674;3676;3678;3684;3690;388403;392862;3985;3987;4253;441307;5058;5154;5155;5294;55297;55603;5747;5880;6237;643854;645426;64857;7114;727758;728411;7410;7454;752;79153;79784;79892;83719;84069;8503;8515;8541;85442;85464;85477;88;9358;945…	ARPC4;MYL9;LOC105377621;SPAG5;IQGAP2;SYNPO;ANKRD13B;IQGAP3;MIPOL1;KIAA2026;DIAPH1;EGF;F2R;FGF5;FGF11;FGF13;FGFR4;SMC5;MTCL1;DOCK9;PIP5K1C;CYFIP2;C14orf80;ACTG1P17;GDPD1;GSN;INSRR;ITGA2B;ITGA4;ITGA5;ITGAM;ITGB3;YPEL2;GRID2IP;LIMK2;LIMS1;CTAGE5;HRAT92;PAK1;PDGFA;PDGFB;PIK3CG;CCDC91;FAM46A;PTK2;RAC2;RRAS;CTAGE9;TMEM191C;PLEKHG2;TMSB4X;ROCK1P1;GUSBP1;VAV2;WAS;FMNL1;GDPD3;MYH14;MCMBP;YPEL3;PLEKHN1;PIK…
Cellular Processes	Cellular community	465	100113386;100128260;100128288;100128338;100128569;100130872;100131564;100133123;10044;10045;100505824;100506033;100506178;100506394;100506564;100506691;100506990;100507351;100507373;100507377;100507459;100507602;100532731;100533789;100534612;100652758;100652856;100873989;100996291;100996541;100996702;10144;10178;101926996;101927152;101927181;101927230;101927572;101927671;101927905;101928120;10192…	UCKL1-AS1;WASIR1;LOC100128288;FAM83H-AS1;C19orf71;LOC100130872;CCDC18-AS1;LINC01203;SH2D3C;SH2D3A;LOC100505824;PTOV1-AS1;LOC100506178;GAS6-AS2;THEGL;LOC100506691;LOC100506990;LOC100507351;LOC100507373;LOC100507377;NRSN2-AS1;TRIM52-AS1;COMMD3-BMI1;LRRC37A8P;C1QTNF3-AMACR;LOC100652758;LINC00408;GRM5-AS1;LOC100996291;FAM157C;LINC01356;FAM13A;TENM1;RUNDC3A-AS1;SAMMSON;LOC101927181;LOC101927230;LOC101…
Cellular Processes	Transport and catabolism	264	100288778;100499466;100507589;100507651;100532746;100534612;100652856;10093;101927230;102724814;10382;10455;10533;105377621;10565;10577;106660613;1075;10807;10811;108783645;10890;10900;10901;10938;11001;11124;11151;11311;11346;114815;115399;1174;117583;119385;1200;1203;122773;124930;129531;1384;138429;144100;145781;146691;146857;1497;1509;1510;151651;1519;1520;1522;156;157;158358;161;161779;1778;…	LOC100288778;LINC00674;NAGPA-AS1;LINC01606;PPT2-EGFL8;C1QTNF3-AMACR;LINC00408;ARPC4;LOC101927230;LOC102724814;TUBB4A;ECI2;ATG7;LOC105377621;ARFGEF1;NPC2;LINC00680-GUSBP4;CTSC;SDCCAG3;NOXA1;RAB10;RUNDC3A;DHRS4;EHD1;SLC27A2;FAF1;CORO1A;VPS45;SYNPO;SORCS1;LRRC56;AP1S1;PARD3B;AGAP11;TPP1;CLN5;KLHDC1;ANKRD13B;MITD1;CRAT;PIP5KL1;PLEKHA7;GCOM1;TOM1L2;SLFN13;CTNS;CTSD;CTSE;EFHB;CTSO;CTSS;CTSZ;GRK2;GRK3;K…
Environmental Information Processing	Membrane transport	12	10257;10900;150000;161779;21;215;23461;79963;9429;BGI_novel_G000348;BGI_novel_G000403;BGI_novel_G000441	ABCC4;RUNDC3A;ABCC13;PGBD4;ABCA3;ABCD1;ABCA5;ABCA11P;ABCG2
Environmental Information Processing	Signal transduction	844	100093631;100113386;100128164;100128260;100128288;100128338;100128361;100128569;100128593;100129460;100130872;100131564;100132273;100133123;100137049;100272147;100302736;100505666;100505824;100506033;100506178;100506394;100506564;100506691;100506990;100507297;100507351;100507373;100507377;100507459;100507577;100507602;100529264;100533789;100534612;100652758;100652856;100847012;100873989;100874205…	GTF2IP4;UCKL1-AS1;LOC100128164;WASIR1;LOC100128288;FAM83H-AS1;LOC100128361;C19orf71;LOC100128593;DPY19L1P1;LOC100130872;CCDC18-AS1;NDUFA6-AS1;LINC01203;PLA2G4B;CMC4;TMED7-TICAM2;LOC100505666;LOC100505824;PTOV1-AS1;LOC100506178;GAS6-AS2;THEGL;LOC100506691;LOC100506990;TMEM44-AS1;LOC100507351;LOC100507373;LOC100507377;NRSN2-AS1;LOC100507577;TRIM52-AS1;RAB4B-EGLN2;LRRC37A8P;C1QTNF3-AMACR;LOC10065275…
Environmental Information Processing	Signaling molecules and interaction	213	100506564;100534612;100873989;100996541;10178;101927960;101930370;102723356;10344;105377621;10809;108783645;11005;11148;112476;1138;114904;117583;1236;126353;1268;1277;1278;1288;1291;1292;1299;135;136227;1366;140876;1435;1439;1441;146;146771;146880;149233;161779;187;1950;196264;200312;200958;2057;2149;2150;219731;2217;22953;22987;23114;2324;23241;23287;23518;2556;256329;2567;25911;25946;27132;272…	THEGL;C1QTNF3-AMACR;GRM5-AS1;FAM157C;TENM1;LOC101927960;LOC101930370;ZFPM2-AS1;CCL26;LOC105377621;STARD10;SPINK5;HHLA2;PRRT2;CHRNA5;C1QTNF6;PARD3B;CCR7;MISP;CNR1;COL1A1;COL1A2;COL4A6;COL6A1;COL6A2;COL9A3;ADORA2A;COL26A1;CLDN7;FAM65C;CSF1;CSF2RB;CSF3R;ADRA1D;TCAM1P;LOC146880;IL23R;PGBD4;APLNR;EGF;MPZL3;RNF215;MUC20;EPOR;F2R;F2RL1;PROSER2-AS1;FCGRT;P2RX2;SV2C;NFASC;FLT4;PACS2;AGTPBP1;R3HDM1;GABRA3;…
Genetic Information Processing	Folding, sorting and degradation	413	100093698;100113386;100128288;100128338;100128593;100129460;100130231;100130880;100131564;100132057;100132273;100132708;100133941;10045;100505648;100505783;100505824;100505894;100506025;100506033;100506730;100506746;100506776;100506990;100507178;100507412;100507459;100507577;100507602;100533789;100874205;100996291;100996492;101059918;10178;101926996;101927021;101927045;101927152;101927181;1019272…	GS1-600G8.3;UCKL1-AS1;LOC100128288;FAM83H-AS1;LOC100128593;DPY19L1P1;LINC00861;LOC100130880;CCDC18-AS1;LOC100132057;NDUFA6-AS1;CYP4F30P;CD24;SH2D3A;RAD51-AS1;OSER1-AS1;LOC100505824;TMEM161B-AS1;ISPD-AS1;PTOV1-AS1;LOC100506730;LOC100506746;TRG-AS1;LOC100506990;SLFNL1-AS1;LOC100507412;NRSN2-AS1;LOC100507577;TRIM52-AS1;LRRC37A8P;ATP11A-AS1;LOC100996291;LINC01314;GOLGA8R;TENM1;RUNDC3A-AS1;LOC10192702…
Genetic Information Processing	Replication and repair	55	100507194;100507297;100526739;100861412;101927761;10535;114785;148645;2074;2189;23089;23649;23783;28962;29089;2966;3280;3980;4013;4171;4172;4173;4174;4176;4331;4913;51696;5379;5387;5425;545;55057;5591;57507;57804;5886;5888;5889;5893;5984;641;645426;672;675;728340;7518;84153;8438;8541;9156;9764;BGI_novel_G000374;BGI_novel_G001081;BGI_novel_G001381;BGI_novel_G001398	LOC100507194;TMEM44-AS1;APITD1-CORT;FSBP;TH2LCRR;RNASEH2A;MBD6;LINC00337;ERCC6;FANCG;PEG10;POLA2;ANKRD62P1-PARP4P3;OSTM1;UBE2T;GTF2H2;HES1;LIG3;VWA5A;MCM2;MCM3;MCM4;MCM5;MCM7;MNAT1;NTHL1;HECA;PMS2P1;PMS2P3;POLD2;ATR;AIM1L;PRKDC;ZNF608;POLD4;RAD23A;RAD51;RAD51C;RAD52;RFC4;BLM;TMEM191C;BRCA1;BRCA2;GTF2H2C;XRCC4;RNASEH2C;RAD54L;PPFIA3;EXO1;KIAA0513
Genetic Information Processing	Transcription	78	100093631;100528062;100616394;10189;10622;118881;146880;151525;151651;171568;200035;200312;219731;2212;22827;23020;23187;23335;246721;25804;25885;27339;283692;284185;28962;2966;2970;30834;3303;3311;340371;342979;347735;389524;402160;4331;51696;51728;5433;55100;55297;55703;55718;55852;57097;6428;6432;6434;650368;6626;6628;6632;664709;6678;6875;728340;728888;7307;79064;80162;8559;9103;9238;BGI_nove…	GTF2IP4;ARMCX5-GPRASP2;MIR4444-1;ALYREF;POLR3G;COMTD1;LOC146880;WDSUB1;EFHB;POLR3H;NUDT17;RNF215;PROSER2-AS1;FCGR2A;PUF60;SNRNP200;PHLDB1;WDR7;POLR2J2;LSM4;POLR1A;PRPF19;CPEB1-AS1;LINC00482;OSTM1;GTF2H2;GTF2IP1;ZNRD1;HSPA1A;HSPA7;NRBP2;PALM3;SERINC2;GTF2IRD2B;CFAP99;MNAT1;HECA;POLR3K;POLR2D;WDR70;CCDC91;POLR3B;POLR3E;TEX2;PARP11;SRSF3;SRSF7;TRA2B;TSSC2;SNRPA;SNRPB;SNRPD1;HNRNPA1P10;SPARC;TAF4B;GT…
Genetic Information Processing	Translation	215	100129424;100132708;100272217;100289495;100302692;100422558;10045;100505758;100506060;100507250;100507377;100507398;100507412;100507651;10056;100652856;100996702;10189;101927715;101928464;101928527;101930370;102157402;102723356;10419;10428;10460;10528;105377458;10667;106736475;10809;10940;11051;11198;112611;116832;118433;118881;124454;129401;135293;140876;1416;144100;1488;151393;166378;1917;20091…	RPL19P12;CYP4F30P;LOC100272217;LOC100289495;FTX;SMG1P6;SH2D3A;PRMT5-AS1;SMG1P7;LOC100507250;LOC100507377;INTS6-AS1;LOC100507412;LINC01606;FARSB;LINC00408;LINC01356;ALYREF;LINC01029;LOC101928464;PIGBOS1;LOC101930370;AK6;ZFPM2-AS1;PRMT5;CFDP1;TACC3;NOP56;LOC105377458;FARS2;PCF11-AS1;STARD10;POP1;NUDT21;SUPT16H;RWDD2A;RPL39L;RPL23AP7;COMTD1;EARS2;NUP35;PM20D2;FAM65C;CRYBB2P1;PLEKHA7;CTBP2;RMDN2;SPAT…
Human Diseases	Antineoplastic resistance	48	100129460;101928120;103021294;112840;151525;1950;2065;2264;23741;2549;25759;27113;284161;2939;2946;2947;2948;330;332;3480;3717;388403;399694;4257;4258;441307;4485;5154;5155;5294;5336;538;54205;5578;5579;5728;57507;598;645644;672;7153;729288;79153;83719;8503;90525;9649;BGI_novel_G000190	DPY19L1P1;LOC101928120;ABALON;WDR89;WDSUB1;EGF;ERBB3;FGFR4;EID1;GAB1;SHC2;BBC3;GDPD1;GSTA2;GSTM2;GSTM3;GSTM4;BIRC3;BIRC5;IGF1R;JAK2;YPEL2;SHC4;MGST1;MGST2;HRAT92;MST1;PDGFA;PDGFB;PIK3CG;PLCG2;ATP7A;CYCS;PRKCA;PRKCB;PTEN;ZNF608;BCL2L1;FLJ42627;BRCA1;TOP2A;ZNF286B;GDPD3;YPEL3;PIK3R3;SHF;RALGPS1
Human Diseases	Cancers: Overview	648	100113386;100128260;100128288;100128338;100128569;100129460;100129697;100130231;100130872;100130880;100131096;100131564;100132057;100132273;100133123;100133941;100137049;100505666;100505824;100506033;100506178;100506394;100506564;100506691;100506776;100506990;100507297;100507347;100507351;100507373;100507377;100507459;100507602;100529264;100532731;100533789;100534612;100652758;100652856;100874052…	UCKL1-AS1;WASIR1;LOC100128288;FAM83H-AS1;C19orf71;DPY19L1P1;LOC100129697;LINC00861;LOC100130872;LOC100130880;TNRC6C-AS1;CCDC18-AS1;LOC100132057;NDUFA6-AS1;LINC01203;CD24;PLA2G4B;LOC100505666;LOC100505824;PTOV1-AS1;LOC100506178;GAS6-AS2;THEGL;LOC100506691;TRG-AS1;LOC100506990;TMEM44-AS1;VIM-AS1;LOC100507351;LOC100507373;LOC100507377;NRSN2-AS1;TRIM52-AS1;RAB4B-EGLN2;COMMD3-BMI1;LRRC37A8P;C1QTNF3-AM…
Human Diseases	Cancers: Specific types	366	100113386;100128260;100128288;100128338;100128569;100129460;100130872;100131564;100133123;100505824;100506033;100506178;100506394;100506691;100506990;100507297;100507351;100507373;100507377;100507459;100507602;100529264;100533789;100534612;100652758;100652856;100996291;100996541;100996702;10144;101926996;101927152;101927181;101927230;101927572;101927671;101927793;101927905;101928120;101928527;101…	UCKL1-AS1;WASIR1;LOC100128288;FAM83H-AS1;C19orf71;DPY19L1P1;LOC100130872;CCDC18-AS1;LINC01203;LOC100505824;PTOV1-AS1;LOC100506178;GAS6-AS2;LOC100506691;LOC100506990;TMEM44-AS1;LOC100507351;LOC100507373;LOC100507377;NRSN2-AS1;TRIM52-AS1;RAB4B-EGLN2;LRRC37A8P;C1QTNF3-AMACR;LOC100652758;LINC00408;LOC100996291;FAM157C;LINC01356;FAM13A;RUNDC3A-AS1;SAMMSON;LOC101927181;LOC101927230;LOC101927572;MIR202H…
Human Diseases	Cardiovascular diseases	58	100128593;101927045;101930370;10313;105377621;107;108783645;11187;11259;140876;145781;147804;1496;1525;1636;1674;1756;1832;219731;219736;2217;25;2534;283693;29994;348487;3674;3676;3678;3690;441307;488;51176;54205;5564;5567;57212;5880;60437;6461;7169;7171;728411;7402;782;784;79792;8515;88;9254;9358;941;BGI_novel_G000393;BGI_novel_G000642;BGI_novel_G001004;BGI_novel_G001387;BGI_novel_G001400;BGI_no…	LOC100128593;LOC101927045;LOC101930370;RTN3;LOC105377621;ADCY1;PKP3;FILIP1L;FAM65C;GCOM1;TPM3P9;CTNNA2;CXADR;ACE;DES;DMD;DSP;PROSER2-AS1;STOX1;FCGRT;ABL1;FYN;ACTG1P17;BAZ2B;FAM131C;ITGA2B;ITGA4;ITGA5;ITGB3;HRAT92;ATP2A2;LEF1;CYCS;PRKAB1;PRKACB;TP73-AS1;RAC2;CDH26;SHB;TPM2;TPM4;GUSBP1;UTRN;CACNB1;CACNB3;GSDMD;ITGA10;ACTN2;CACNA2D2;ITGBL1;CD80
Human Diseases	Endocrine and metabolic diseases	129	100129460;100532726;100534612;101930370;10809;108783645;11000;11001;113026;11346;114904;125965;126353;1277;1278;1288;133522;136227;140876;148327;148398;151050;160418;1729;1958;200312;2217;22877;23236;23241;256329;25798;27113;284161;284802;2997;3099;3101;3171;3172;32;3280;3329;3382;338761;339230;3643;3667;3717;3725;376497;3767;388403;402160;440829;4705;4724;4772;4846;5080;5105;5106;5292;5294;5315;…	DPY19L1P1;NDUFC2-KCTD14;C1QTNF3-AMACR;LOC101930370;STARD10;SLC27A3;SLC27A2;PLCD3;SYNPO;C1QTNF6;COX6B2;MISP;COL1A1;COL1A2;COL4A6;PPARGC1B;COL26A1;FAM65C;CREB3L4;SAMD11;KANSL1L;TMTC3;DIAPH1;EGR1;RNF215;FCGRT;MLXIP;PLCB1;PACS2;LMNTD2;BRI3;BBC3;GDPD1;FRG1BP;GYS1;HK2;HK3;FOXA3;HNF4A;ACACB;HES1;HSPD1;ICA1;C1QL4;CCDC137;INSR;IRS1;JAK2;JUN;SLC27A1;KCNJ11;YPEL2;CFAP99;SHISA8;NDUFA10;NDUFS4;NFATC1;NOS3;PAX…
Human Diseases	Immune diseases	95	100131257;100132285;108783645;115653;126961;1435;149233;2206;2209;2212;221424;2217;2353;23545;3012;333932;3459;3561;3565;3725;3802;3803;3804;3805;3806;3809;3810;3811;3812;3813;3823;440689;4772;50615;51382;51561;535;553128;55362;5553;57212;57292;5896;642776;653604;6628;6632;6640;718;721;728411;733;80745;8290;8334;8340;8343;8347;8349;8351;8360;84166;88;8809;8992;9068;9103;9114;92815;930;932;941;BGI…	LOC100131257;KIR2DS2;KIR3DL3;HIST2H3C;CSF1;IL23R;MS4A2;FCGR1A;FCGR2A;LRRC73;FCGRT;FOS;ATP6V0A2;HIST1H2AE;HIST2H3A;IFNGR1;IL2RG;IL4;JUN;KIR2DL1;KIR2DL2;KIR2DL3;KIR2DL4;KIR2DS1;KIR2DS4;KIR2DS5;KIR3DL1;KIR3DL2;KIR3DS1;KLRC3;HIST2H2BF;NFATC1;IL21R;ATP6V1D;IL23A;ATP6V0A1;KIR2DL5B;TMEM63B;PRG2;TP73-AS1;KIR2DL5A;RAG1;DANT2;HIST2H3D;SNRPB;SNRPD1;SNTA1;C3;C4B;GUSBP1;C8G;THUMPD2;HIST3H3;HIST1H2AC;HIST1H2BL…
Human Diseases	Infectious diseases: Bacterial	223	100129460;100131257;100302736;100507651;100652856;10093;101927230;101928120;10272;10382;10615;10747;10801;10807;11151;112840;11346;114548;114823;115399;118461;1195;1263;132660;1366;1445;145282;145781;146857;149478;1496;1509;151525;151651;1520;158358;1594;161779;1675;171389;1729;1778;1780;1917;196968;200958;203197;219736;2209;2212;2213;221424;23034;23137;2316;2317;23176;23255;23335;23348;2353;2354…	DPY19L1P1;LOC100131257;TMED7-TICAM2;LINC01606;LINC00408;ARPC4;LOC101927230;LOC101928120;FSTL3;TUBB4A;SPAG5;MASP2;SEPT9;SDCCAG3;CORO1A;WDR89;SYNPO;NLRP3;LENG8;LRRC56;C10orf71;CLK1;PLK3;LIN54;CLDN7;CSK;MIPOL1;GCOM1;SLFN13;BTBD19;CTNNA2;CTSD;WDSUB1;EFHB;CTSS;KIAA2026;CYP27B1;PGBD4;CFD;NLRP6;DIAPH1;DYNC1H1;DYNC1I1;EEF1A2;DNM1P46;MUC20;TMEM268;STOX1;FCGR1A;FCGR2A;FCGR2B;LRRC73;SAMD4A;SMC5;FLNA;FLNB;SE…
Human Diseases	Infectious diseases: Parasitic	143	100534612;101927960;101930370;103021294;107;10809;10811;114823;114904;126353;1277;1278;1288;132660;136227;140876;148398;151651;153684;158358;1636;200312;200958;2150;219736;2209;2212;221424;22914;23236;23241;2353;24142;256329;27132;2767;2775;2776;283463;284131;284161;284802;2993;2995;3039;3040;330;3303;3311;339230;3459;3554;3565;3654;3676;3684;3717;3725;384;388403;3912;3913;3915;3949;402160;4035;4…	C1QTNF3-AMACR;LOC101927960;LOC101930370;ABALON;ADCY1;STARD10;NOXA1;LENG8;C1QTNF6;MISP;COL1A1;COL1A2;COL4A6;LIN54;COL26A1;FAM65C;SAMD11;EFHB;LOC153684;KIAA2026;ACE;RNF215;MUC20;F2RL1;STOX1;FCGR1A;FCGR2A;LRRC73;KLRK1;PLCB1;PACS2;FOS;NAT6;LMNTD2;CPNE7;GNA11;GNAO1;GNAQ;MUC19;ENDOV;GDPD1;FRG1BP;GYPA;GYPC;HBA1;HBA2;BIRC3;HSPA1A;HSPA7;CCDC137;IFNGR1;IL1R1;IL4;IRAK1;ITGA4;ITGAM;JAK2;JUN;ARG2;YPEL2;LAMB1;…
Human Diseases	Infectious diseases: Viral	455	100093631;100113386;100128260;100128288;100128338;100128569;100129460;100130872;100131564;100133123;100289495;100302736;100505824;100506033;100506178;100506394;100506691;100506990;100507347;100507351;100507373;100507377;100507459;100507602;100507651;100533789;100652758;100652856;100996291;100996541;100996702;10144;10178;10189;101926996;101927152;101927181;101927230;101927572;101927671;101927905;1…	GTF2IP4;UCKL1-AS1;WASIR1;LOC100128288;FAM83H-AS1;C19orf71;DPY19L1P1;LOC100130872;CCDC18-AS1;LINC01203;LOC100289495;TMED7-TICAM2;LOC100505824;PTOV1-AS1;LOC100506178;GAS6-AS2;LOC100506691;LOC100506990;VIM-AS1;LOC100507351;LOC100507373;LOC100507377;NRSN2-AS1;TRIM52-AS1;LINC01606;LRRC37A8P;LOC100652758;LINC00408;LOC100996291;FAM157C;LINC01356;FAM13A;TENM1;ALYREF;RUNDC3A-AS1;SAMMSON;LOC101927181;LOC10…
Human Diseases	Neurodegenerative diseases	126	100129460;100526833;100528062;100532726;100533975;100873989;10126;103021294;10447;10452;10963;112840;116843;118461;118881;125965;135;148327;151525;151613;151651;161;1639;1742;1769;1770;1958;200312;219731;2212;23017;23236;23331;23621;246721;2534;25981;27113;27132;2776;283248;284161;284185;2882;2896;28962;2915;3092;3303;3311;341;342979;347735;348;359948;3708;3710;388403;388677;389384;3915;402160;40…	DPY19L1P1;SEPT5-GP1BB;ARMCX5-GPRASP2;NDUFC2-KCTD14;SLMO2-ATP5E;GRM5-AS1;DNAL4;ABALON;FAM3C;TOMM40;STIP1;WDR89;SLC18B1;C10orf71;COMTD1;COX6B2;ADORA2A;CREB3L4;WDSUB1;TTC14;EFHB;AP2A2;DCTN1;DLG4;DNAH8;DNAH9;EGR1;RNF215;PROSER2-AS1;FCGR2A;FAIM2;PLCB1;TTC28;BACE1;POLR2J2;FYN;DNAH1;BBC3;CPNE7;GNAQ;RCOR2;GDPD1;LINC00482;GPX7;GRN;OSTM1;GRM5;HIP1;HSPA1A;HSPA7;APOC1;PALM3;SERINC2;APOE;IRF2BP2;ITPR1;ITPR3;Y…
Human Diseases	Substance dependence	83	100996541;101927960;101928120;10313;107;108783645;112476;116843;124930;126961;135;148327;151651;153684;156;157;161779;1742;219736;23089;23237;2353;2354;23741;2556;2567;25759;2775;2784;2788;284131;284161;2869;3012;3177;333932;3725;388403;399694;408;4128;440689;5138;5530;5567;5570;5578;5579;57030;653604;6571;773;79153;79885;801;805;80745;815;828;8290;8334;8340;8343;83461;8347;8349;8351;8360;83719;8…	FAM157C;LOC101927960;LOC101928120;RTN3;ADCY1;PRRT2;SLC18B1;ANKRD13B;HIST2H3C;ADORA2A;CREB3L4;EFHB;LOC153684;GRK2;GRK3;PGBD4;DLG4;STOX1;PEG10;ARC;FOS;FOSB;EID1;GABRA3;GABRG3;SHC2;GNAO1;GNB3;GNG7;ENDOV;GDPD1;GRK5;HIST1H2AE;SLC29A2;HIST2H3A;JUN;YPEL2;SHC4;ARRB1;MAOA;HIST2H2BF;PDE2A;PPP3CA;PRKACB;PKIB;PRKCA;PRKCB;SLC17A7;HIST2H3D;SLC18A2;CACNA1A;GDPD3;HDAC11;CALM1;CALM2;THUMPD2;CAMK2A;CAPS;HIST3H3;HI…
Metabolism	Amino acid metabolism	95	100129961;100526825;102724560;10449;105376114;10841;10962;112483;114821;1152;1159;118881;132158;1373;138199;1491;151050;157739;1743;1789;18;191;1962;212;217;220074;221078;23382;24142;2593;262;27344;2747;275;284889;29968;3067;3155;3157;339983;35;36;384;39;3939;4128;4282;435;438;4548;4846;4868;5019;5033;5095;5223;5471;548596;55217;55268;55293;55349;55753;55843;57645;58478;587;63920;64087;642776;643…	CCNT2-AS1;INMT-FAM188B;CBSL;ACAA2;LOC105376114;FTCD;MLLT11;SAT2;ZBED9;CKB;CKMT1B;COMTD1;GLYCTK;CPS1;CARNMT1;CTH;KANSL1L;TDH;DLST;DNMT3B;ABAT;AHCY;EHHADH;ALAS2;ALDH2;LRTOMT;NSUN6;AHCYL2;NAT6;GAMT;AMD1;PCSK1N;GLUD2;AMT;MIF-AS1;PSAT1;HDC;HMGCL;HMGCS1;NAT8L;ACADS;ACADSB;ARG2;ACAT2;LDHA;MAOA;MIF;ASL;ASMT;MTR;NOS3;NPHS1;OXCT1;P4HA1;PCCA;PGAM1;PPAT;CKMT1A;TMLHE;ECHDC2;UEVLD;CHDH;OGDHL;ARHGAP15;POGK;ENOP…
Metabolism	Biosynthesis of other secondary metabolites	5	3099;3101;79946;9;93663	HK2;HK3;C10orf95;NAT1;ARHGAP18
Metabolism	Carbohydrate metabolism	130	100128361;10020;105377267;106660613;10669;10809;113026;116285;128178;130589;132158;138429;151050;161779;1743;18;1962;197257;2023;2026;2027;217;22934;230;23236;23255;23334;23344;23396;23616;2548;255758;2632;2683;27124;2720;275;2762;283209;283871;2997;3029;3073;3099;3101;3155;3157;32;3417;35;3613;3628;3631;3635;375513;3795;39;3939;4351;47;4952;5019;5091;5095;51005;5105;5106;51084;51167;5167;5169;51…	LOC100128361;GNE;LOC105377267;LINC00680-GUSBP4;CGREF1;STARD10;PLCD3;ACSM1;EDARADD;GALM;GLYCTK;PIP5KL1;KANSL1L;PGBD4;DLST;ABAT;EHHADH;LDHD;ENO1;ENO2;ENO3;ALDH2;RPIA;ALDOC;PLCB1;MTCL1;SZT2;ESYT1;PIP5K1C;SH3BP1;GAA;TCTEX1D2;GBE1;B4GALT1;INPP5J;GLB1;AMT;GMDS;PGM2L1;PGP;GYS1;HAGH;HEXA;HK2;HK3;HMGCL;HMGCS1;ACACB;IDH1;ACADS;IMPA2;INPP1;INPP4A;INPP5D;GUSBP4;KHK;ACAT2;LDHA;MPI;ACLY;OCRL;OXCT1;PC;PCCA;AMDH…
Metabolism	Energy metabolism	28	100532726;100533975;125965;1373;1953;23474;23545;2747;377677;4705;4724;51382;516;535;54205;56901;64077;728609;759;760;761;770;771;79734;8578;8992;9114;91179	NDUFC2-KCTD14;SLMO2-ATP5E;COX6B2;CPS1;MEGF6;ETHE1;ATP6V0A2;GLUD2;CA13;NDUFA10;NDUFS4;ATP6V1D;ATP5G1;ATP6V0A1;CYCS;NDUFA4L2;LHPP;SDHAP3;CA1;CA2;CA3;CA11;CA12;KCTD17;SCARF1;ATP6V0E1;ATP6V0D1;SCARF2
Metabolism	Global and overview maps	423	100128361;100129961;100131257;100132708;100133920;100137049;10020;100499483;100506713;100528030;100532726;100532746;100533179;100533975;100534612;101927905;101930370;102157402;102724560;10449;105377267;10606;10615;10622;106660613;10669;10682;106865373;10841;10901;11145;112483;113026;114821;1152;1159;116285;122481;123099;124454;125965;1264;1265;127281;128178;129607;130535;130589;132158;1373;138429…	LOC100128361;CCNT2-AS1;LOC100131257;CYP4F30P;LOC100133920;PLA2G4B;GNE;CCDC180;ALOX12-AS1;POC1B-GALNT4;NDUFC2-KCTD14;PPT2-EGFL8;UBE2F-SCLY;SLMO2-ATP5E;C1QTNF3-AMACR;LOC101927905;LOC101930370;AK6;CBSL;ACAA2;LOC105377267;PAICS;SPAG5;POLR3G;LINC00680-GUSBP4;CGREF1;EBP;WRB-SH3BGR;FTCD;DHRS4;PLA2G16;SAT2;PLCD3;ZBED9;CKB;CKMT1B;ACSM1;AK7;DEGS2;EARS2;COX6B2;CNN1;CNN2;FAM213B;EDARADD;CMPK2;KCTD18;GALM;GLY…
Metabolism	Glycan biosynthesis and metabolism	105	100132541;100499483;100528030;101930370;10447;10615;106660613;106865373;113189;1264;1265;130535;140687;143888;160418;1798;196483;200810;201161;2131;2137;23089;23193;23324;23753;24142;2517;2523;2525;2583;2588;26301;2683;2720;283219;284131;286042;29071;29954;3073;3373;339829;3425;348926;375513;401647;4668;54344;55199;55239;55568;55624;55808;55876;56913;56983;57653;6450;6451;645332;6480;6489;650368;…	GXYLT1P3;CCDC180;POC1B-GALNT4;LOC101930370;FAM3C;SPAG5;LINC00680-GUSBP4;WRB-SH3BGR;CHST14;CNN1;CNN2;KCTD18;GCNT7;KDELC2;TMTC3;DPAGT1;EEF2KMT;ALG1L;CENPV;EXT1;EXTL3;PEG10;GANAB;MAN2B2;SDF2L1;NAT6;FUCA1;FUT1;FUT3;B4GALNT1;GALNS;GBGT1;B4GALT1;GLB1;KCTD21;ENDOV;FAM86B3P;C1GALT1C1;POMT2;HEXA;HYAL1;CCDC39;IDUA;FAM86EP;GUSBP4;GOLGA7B;NAGA;DPM3;FAM86C1;OGFOD1;GALNT10;POMGNT1;ST6GALNAC1;GSDMB;C1GALT1;POGL…
Metabolism	Lipid metabolism	122	100131257;100132708;100137049;100506713;100532746;100534612;101927905;10449;10455;105377267;10682;11145;123099;127281;132158;144110;147011;1577;1588;1594;1595;160851;162466;1646;1717;1718;196051;1962;196483;204219;217;2180;2181;2182;2194;220074;2222;23171;23305;23600;23646;23659;23761;239;242;245;254531;255758;259230;2678;2710;2720;27306;284233;286042;2882;3155;3157;32;3291;346606;348926;35;36;37…	LOC100131257;CYP4F30P;PLA2G4B;ALOX12-AS1;PPT2-EGFL8;C1QTNF3-AMACR;LOC101927905;ACAA2;ECI2;LOC105377267;EBP;PLA2G16;DEGS2;FAM213B;GLYCTK;TMEM86A;PROCA1;CYP3A5;CYP19A1;CYP27B1;CYP51A1;DGKH;PHOSPHO1;AKR1C2;DHCR7;DHCR24;PLPP4;EHHADH;EEF2KMT;CERS3;ALDH2;ACSL1;ACSL3;ACSL4;FASN;LRTOMT;FDFT1;GPD1L;ACSL6;AMACR;PLD3;PLA2G15;PISD;ALOX12;ALOX12B;ALOX12P2;LPCAT4;TCTEX1D2;SGMS1;GGT1;GK;GLB1;HPGDS;CYP4F35P;FAM8…
Metabolism	Metabolism of cofactors and vitamins	75	100133920;105377267;106660613;10841;10901;116285;124454;157506;1577;1728;1806;212;216;2235;22978;2395;2618;27010;27235;275;283887;286297;29968;30833;3141;326625;349565;375513;4338;4522;4524;4548;494514;51170;51380;51559;51601;5167;5169;51805;53354;54490;55312;5570;56159;57026;587;60490;6296;6470;64788;653188;728411;728609;728888;79717;8608;8854;BGI_novel_G000028;BGI_novel_G000500;BGI_novel_G00084…	LOC100133920;LOC105377267;LINC00680-GUSBP4;FTCD;DHRS4;ACSM1;EARS2;RDH10;CYP3A5;NQO1;DPYD;ALAS2;ALDH1A1;FECH;NT5C2;FXN;GART;TPK1;COQ2;AMT;LOC283887;LOC286297;PSAT1;NT5C;HLCS;MMAB;NMNAT3;GUSBP4;MOCS2;MTHFD1;MTHFR;MTR;TYMSOS;HSD17B11;CSAD;NT5DC3;LIPT1;ENPP1;ENPP3;COQ3;PANK1;UGT2B28;RFK;PKIB;TEX11;PDXP;BCAT2;PPCDC;ACSM3;SHMT1;LMF1;GUSBP3;GUSBP1;SDHAP3;NPIPB11;PPCS;RDH16;ALDH1A2
Metabolism	Metabolism of other amino acids	32	100526825;100533179;1491;18;1806;1962;217;2678;26873;27306;2747;2882;290;2939;2946;2947;2948;3417;375686;4257;4258;4548;51060;51091;51380;51540;570;642776;6723;80258;8639;92935	INMT-FAM188B;UBE2F-SCLY;CTH;ABAT;DPYD;EHHADH;ALDH2;GGT1;OPLAH;HPGDS;GLUD2;GPX7;ANPEP;GSTA2;GSTM2;GSTM3;GSTM4;IDH1;SPATC1;MGST1;MGST2;MTR;TXNDC12;SEPSECS;CSAD;SCLY;BAAT;DANT2;SRM;EFHC2;AOC3;MARS2
Metabolism	Metabolism of terpenoids and polyketides	12	23590;252839;3156;3157;3422;39;4598;55853;56674;57326;79154;BGI_novel_G000617	PDSS1;TMEM9;HMGCR;HMGCS1;IDI1;ACAT2;MVK;IDI2-AS1;TMEM9B;PBXIP1;DHRS11
Metabolism	Nucleotide metabolism	69	102157402;10606;10622;107;122481;129607;152195;171568;1806;1841;1890;200035;205;219731;221264;22978;23089;23649;246721;25885;2618;28962;2974;29922;30833;30834;3251;342979;347735;353;3615;4830;494514;5138;5147;51491;51559;5167;5169;51728;5198;5315;5425;5433;5471;55057;55703;55718;55811;56654;56952;57804;645426;647166;650368;728888;7371;790;79077;80258;8541;8837;956;9615;BGI_novel_G000842;BGI_novel…	AK6;PAICS;POLR3G;ADCY1;AK7;CMPK2;NUDT16P1;POLR3H;DPYD;DTYMK;TYMP;NUDT17;AK4;PROSER2-AS1;AK9;NT5C2;PEG10;POLA2;POLR2J2;POLR1A;GART;OSTM1;GUCY1B2;NME7;NT5C;ZNRD1;HPRT1;PALM3;SERINC2;APRT;IMPDH2;NME1;TYMSOS;PDE2A;PDE6D;NOP16;NT5DC3;ENPP1;ENPP3;POLR3K;PFAS;PKM;POLD2;POLR2D;PPAT;AIM1L;POLR3B;POLR3E;ADCY10;NPDC1;PRTFDC1;POLD4;TMEM191C;LINC00371;TSSC2;NPIPB11;UCK2;CAD;DCTPP1;EFHC2;PPFIA3;CFLAR;ENTPD3;GDA
Metabolism	Xenobiotics biodegradation and metabolism	37	105377267;106660613;1577;1646;1806;1890;2329;246182;27306;2939;2946;2947;2948;3251;3615;375513;4128;4257;4258;51491;54438;54490;54896;56952;653188;728411;7371;8837;9;BGI_novel_G000943;BGI_novel_G001046;BGI_novel_G001047;BGI_novel_G001048;BGI_novel_G001098;BGI_novel_G001099;BGI_novel_G001100;BGI_novel_G001107	LOC105377267;LINC00680-GUSBP4;CYP3A5;AKR1C2;DPYD;TYMP;FMO4;AKR7A2P1;HPGDS;GSTA2;GSTM2;GSTM3;GSTM4;HPRT1;IMPDH2;GUSBP4;MAOA;MGST1;MGST2;NOP16;GFOD1;UGT2B28;PQLC2;PRTFDC1;GUSBP3;GUSBP1;UCK2;CFLAR;NAT1
Organismal Systems	Aging	63	100129460;100288778;100528062;107;112487;122773;148327;151651;2212;23089;23710;23783;27244;2939;2946;2947;2948;29915;3303;3311;3329;338761;3480;3643;3667;4013;414241;4257;4258;4501;5294;54852;55297;5564;5567;55711;5603;5728;6319;729288;767558;81570;84188;84254;84699;8503;9103;9586;9821;BGI_novel_G000004;BGI_novel_G000006;BGI_novel_G000007;BGI_novel_G000229;BGI_novel_G000230;BGI_novel_G000232;BGI_…	DPY19L1P1;LOC100288778;ARMCX5-GPRASP2;ADCY1;DTD2;KLHDC1;CREB3L4;EFHB;FCGR2A;PEG10;GABARAPL1;ANKRD62P1-PARP4P3;SESN1;GSTA2;GSTM2;GSTM3;GSTM4;HCFC2;HSPA1A;HSPA7;HSPD1;C1QL4;IGF1R;INSR;IRS1;VWA5A;FAM35BP;MGST1;MGST2;MT1X;PIK3CG;PAQR5;CCDC91;PRKAB1;PRKACB;FAR2;MAPK13;PTEN;SCD;ZNF286B;LUZP6;CLPB;FAR1;CAMKK1;CREB3L3;PIK3R3;FCGR2C;CREB5;RB1CC1
Organismal Systems	Circulatory system	79	100137049;10398;105377621;10615;107;11259;125965;135;140894;145282;145781;146;147011;147804;148327;151651;219736;23137;23236;23255;27094;2767;2776;284161;2974;3708;3710;388403;481;482;488;493;51195;5294;5331;55012;5522;5523;5527;55297;55603;5567;5578;5579;5603;56154;5739;59;6324;6332;643854;647166;7169;7171;727758;782;784;79153;79784;801;805;815;828;83442;83719;84288;84679;84699;84852;8503;8541;8…	PLA2G4B;MYL9;LOC105377621;SPAG5;ADCY1;FILIP1L;COX6B2;ADORA2A;CNBD2;MIPOL1;GCOM1;ADRA1D;PROCA1;TPM3P9;CREB3L4;EFHB;STOX1;SMC5;PLCB1;MTCL1;KCNMB3;GNA11;GNAQ;GDPD1;GUCY1B2;ITPR1;ITPR3;YPEL2;ATP1B1;ATP1B2;ATP2A2;ATP2B4;RAPGEFL1;PIK3CG;PLCB3;PPP2R3C;PPP2R2C;PPP2R3A;PPP2R5C;CCDC91;FAM46A;PRKACB;PRKCA;PRKCB;MAPK13;TEX15;PTGIR;ACTA2;SCN1B;SCN7A;CTAGE9;LINC00371;TPM2;TPM4;ROCK1P1;CACNB1;CACNB3;GDPD3;MYH14…
Organismal Systems	Development	130	100130733;10045;100505666;10154;10313;10379;10501;105378663;10811;11006;11025;11346;124930;1435;143689;146325;1540;1943;1945;1947;1969;2039;2051;219699;2209;2212;2213;222643;2242;22864;22885;23518;2353;2354;2355;23616;23623;25;2534;283692;284161;2896;3455;3459;3547;3554;3690;3725;388403;388677;3937;3983;3985;401320;4253;4286;4772;4776;4791;4851;5058;5294;5336;5362;5364;54361;55222;5530;55558;5563…	LRRC70;SH2D3A;LOC100505666;PLXNC1;RTN3;IRF9;SEMA6B;LOC105378663;NOXA1;LILRB4;LILRB3;SYNPO;ANKRD13B;CSF1;PIWIL4;PRR35;CYLD;EFNA2;EFNA4;EFNB1;EPHA2;DMTN;EPHB6;UNC5B;FCGR1A;FCGR2A;FCGR2B;UNC5CL;FES;R3HDM2;ABLIM3;R3HDM1;FOS;FOSB;FOSL2;SH3BP1;RUSC1;ABL1;FYN;CPEB1-AS1;GDPD1;GRN;IFNAR2;IFNGR1;IGSF1;IL1R1;ITGB3;JUN;YPEL2;NOTCH2NL;LCP2;ABLIM1;LIMK2;LOC401320;CTAGE5;MITF;NFATC1;NFATC4;NFKB2;NOTCH1;PAK1;PIK…
Organismal Systems	Digestive system	172	100288152;100533195;100533464;100534612;101930370;10257;105377267;105377621;106865373;107;10809;10900;11092;113235;11346;114904;115399;126353;1277;1278;1288;1290;129080;1291;1292;1294;1296;1299;1300;1306;133923;136227;136853;140876;140893;146;146880;147011;148398;151354;151651;161779;1804;196051;200312;200958;219736;219931;220001;23098;23236;23241;23428;23623;256329;25946;25974;2776;283463;283537…	LOC100288152;FAM24B-CUZD1;PRH1-PRR4;C1QTNF3-AMACR;LOC101930370;ABCC4;LOC105377267;LOC105377621;WRB-SH3BGR;ADCY1;STARD10;RUNDC3A;SPACA9;SLC46A1;SYNPO;C1QTNF6;LRRC56;MISP;COL1A1;COL1A2;COL4A6;COL5A2;EMID1;COL6A1;COL6A2;COL7A1;COL8A2;COL9A3;COL10A1;COL15A1;ZNF474;COL26A1;SSC4D;FAM65C;RBBP8NL;ADRA1D;LOC146880;PROCA1;SAMD11;FAM84A;EFHB;PGBD4;DPP6;PLPP4;RNF215;MUC20;STOX1;TPCN2;VWCE;SARM1;PLCB1;PACS2;S…
Organismal Systems	Endocrine system	475	100113386;100128260;100128288;100128338;100128569;100128881;100130872;100131564;100133123;100137049;100505824;100506033;100506178;100506394;100506691;100506990;100507351;100507373;100507377;100507459;100507602;100533789;100652758;100652856;100996291;100996541;100996702;10144;101926996;101927152;101927181;101927230;101927572;101927671;101927905;101927960;101928120;101928527;101928578;101928855;101…	UCKL1-AS1;WASIR1;LOC100128288;FAM83H-AS1;C19orf71;VPS9D1-AS1;LOC100130872;CCDC18-AS1;LINC01203;PLA2G4B;LOC100505824;PTOV1-AS1;LOC100506178;GAS6-AS2;LOC100506691;LOC100506990;LOC100507351;LOC100507373;LOC100507377;NRSN2-AS1;TRIM52-AS1;LRRC37A8P;LOC100652758;LINC00408;LOC100996291;FAM157C;LINC01356;FAM13A;RUNDC3A-AS1;SAMMSON;LOC101927181;LOC101927230;LOC101927572;MIR202HG;LOC101927905;LOC101927960;…
Organismal Systems	Environmental adaptation	47	101927960;107;115950;139135;151651;153684;219736;23236;23335;2353;2775;2776;2784;2788;284131;284161;2974;3708;3710;388403;400793;5331;5564;5567;5578;5579;55811;5593;647166;79153;801;805;815;828;83461;83719;84288;8864;8912;8913;8945;91860;94235;9722;BGI_novel_G000899;BGI_novel_G000913;BGI_novel_G000914	LOC101927960;ADCY1;ZNF653;PASD1;EFHB;LOC153684;STOX1;PLCB1;WDR7;FOS;GNAO1;GNAQ;GNB3;GNG7;ENDOV;GDPD1;GUCY1B2;ITPR1;ITPR3;YPEL2;C1orf226;PLCB3;PRKAB1;PRKACB;PRKCA;PRKCB;ADCY10;PRKG2;LINC00371;GDPD3;CALM1;CALM2;CAMK2A;CAPS;CDCA3;YPEL3;EFCAB2;PER2;CACNA1H;CACNA1G;BTRC;CALML4;GNG8;NOS1AP
Organismal Systems	Excretory system	60	100288152;130271;1468;148327;161;1639;1778;1780;196968;219736;23236;23545;2747;2776;284161;3291;358;3643;3667;3816;388403;397;4306;440299;481;482;493;5105;5106;51382;5294;5331;535;5567;5578;5579;57475;645644;6521;728806;760;770;79153;79659;83719;84699;84852;8503;8671;8992;9114;9586;BGI_novel_G000225;BGI_novel_G000226;BGI_novel_G000391;BGI_novel_G000409;BGI_novel_G000417;BGI_novel_G000420;BGI_nove…	LOC100288152;PLEKHH2;SLC25A10;CREB3L4;AP2A2;DCTN1;DYNC1H1;DYNC1I1;DNM1P46;STOX1;PLCB1;ATP6V0A2;GLUD2;GNAQ;GDPD1;HSD11B2;AQP1;INSR;IRS1;KLK1;YPEL2;ARHGDIB;NR3C2;DNM1P41;ATP1B1;ATP1B2;ATP2B4;PCK1;PCK2;ATP6V1D;PIK3CG;PLCB3;ATP6V0A1;PRKACB;PRKCA;PRKCB;PLEKHH1;FLJ42627;SLC4A1;NSFP1;CA2;CA11;GDPD3;DYNC2H1;YPEL3;CREB3L3;ATP1A1-AS1;PIK3R3;SLC4A4;ATP6V0E1;ATP6V0D1;CREB5
Organismal Systems	Immune system	386	10010;100128593;100131257;100132285;100133941;100137049;100302736;100335030;100507651;100652856;10093;101927045;101927230;101928120;101928464;101930370;10235;102723356;10344;10398;10437;10544;10586;10622;107;10747;10807;10809;10811;108783645;11006;11025;113791;114548;115399;115653;117157;117583;118788;1191;122773;1236;124930;126353;127495;1277;1278;130271;1366;1380;140876;140894;1435;1441;144568;…	TANK;LOC100128593;LOC100131257;KIR2DS2;CD24;PLA2G4B;TMED7-TICAM2;LOC100335030;LINC01606;LINC00408;ARPC4;LOC101927045;LOC101927230;LOC101928120;LOC101928464;LOC101930370;RASGRP2;ZFPM2-AS1;CCL26;MYL9;IFI30;PROCR;MAB21L2;POLR3G;ADCY1;MASP2;SDCCAG3;STARD10;NOXA1;LILRB4;LILRB3;PIK3IP1;NLRP3;LRRC56;KIR3DL3;SH2D1B;PARD3B;PIK3AP1;CLU;KLHDC1;CCR7;ANKRD13B;MISP;LRRC39;COL1A1;COL1A2;PLEKHH2;CLDN7;CR2;FAM65C…
Organismal Systems	Nervous system	165	100129424;100129460;100137049;100506713;100873989;100996541;101927960;101928120;10243;107;112476;114815;115950;116843;124930;1268;140894;148327;151651;153020;153684;156;157;161;161779;1742;18;1844;1847;1849;1850;196968;2166;219736;220074;221184;222236;22839;23025;23236;23287;2353;23545;23710;23741;239;242;245;25;2534;2549;2556;2567;25759;2767;2775;2776;2781;2784;2788;284131;284161;28986;2915;2974…	RPL19P12;DPY19L1P1;PLA2G4B;ALOX12-AS1;GRM5-AS1;FAM157C;LOC101927960;LOC101928120;GPHN;ADCY1;PRRT2;SORCS1;ZNF653;SLC18B1;ANKRD13B;CNR1;CNBD2;CREB3L4;EFHB;RASGEF1B;LOC153684;GRK2;GRK3;AP2A2;PGBD4;DLG4;ABAT;DUSP2;DUSP5;DUSP7;DUSP8;DNM1P46;FAAH;STOX1;LRTOMT;CPNE2;NAPEPLD;DLGAP4;UNC13A;PLCB1;AGTPBP1;FOS;ATP6V0A2;GABARAPL1;EID1;ALOX12;ALOX12B;ALOX12P2;ABL1;FYN;GAB1;GABRA3;GABRG3;SHC2;GNA11;GNAO1;GNAQ;G…
Organismal Systems	Sensory system	85	100137049;100506713;100533464;10320;107;114821;124930;140469;151651;156;157;161779;2150;219736;22953;23236;23287;239;245;2556;259290;259295;2776;2784;2788;282763;283693;2979;3241;3355;3358;341152;3554;3708;3710;390054;390063;390064;390066;390326;408;41;4914;50840;51260;5138;51393;5294;5331;5336;5567;5578;5579;5593;5603;56654;60494;63920;7442;773;79290;79339;79541;79763;79841;801;805;815;828;83442…	PLA2G4B;ALOX12-AS1;PRH1-PRR4;IKZF1;ADCY1;ZBED9;ANKRD13B;MYO3B;EFHB;GRK2;GRK3;PGBD4;F2RL1;STOX1;P2RX2;PLCB1;AGTPBP1;ALOX12;ALOX12P2;GABRA3;TAS2R31;TAS2R20;GNAQ;GNB3;GNG7;OR51B5;ACTG1P17;GUCA1B;HPCAL1;HTR1F;HTR2C;OR2AT4;IL1R1;ITPR1;ITPR3;OR52A5;OR51I1;OR51I2;OR52D1;OR6C76;ARRB1;ASIC1;NTRK1;TAS2R14;PBDC1;PDE2A;TRPV2;PIK3CG;PLCB3;PLCG2;PRKACB;PRKCA;PRKCB;PRKG2;MAPK13;NPDC1;CCDC81;ZBED8;TRPV1;CACNA1A;…
